# Supplementary material for: Combining two main NAL1 functional alleles can increase rice yield
Source: Front Plant Sci. 2024 Dec 2;15:1505679. doi: 10.3389/fpls.2024.1505679 (PMC11647526; doi:10.3389/fpls.2024.1505679)
Supplement: Supplementary Table 1 — The primers used in the recombinant construct for the NAL1 antibody and expression level of NAL1 in qRT-PCR. [file Table1.xlsx]

## Sheet: Data_Set1
Supplemental_Data_Set1. Total of identified 708 DEPs among 9311, Hybrid and 9311-NIL.
					Average relative protein levels
Uniprots	RAP_Locus	Hybrid.vs.9311	Hybrid.vs.9311NIL	9311NIL.vs.9311	9311	Hybrid	9311NIL	Description
B9FA69	Os03g0653100	1	0	0	0	488.637	300.815	OsFBX99 - F-box domain containing protein, expressed
A0A0P0XC91	Os08g0169600	1	0	0	0	779.256	409.284	expressed protein
A0A0P0WFU0	Os04g0652400	1	0	0	0	1189.43	600.984	sulfate transporter, putative, expressed
A0A0P0XF87	Os08g0388300	1	0	1	0	1966.23	1376.19	RGH1A, putative
A0A0P0Y906	Os12g0281600	1	0	0	0	436.268	290.843	NB-ARC domain containing protein, expressed
A0A0P0X195	Os06g0714300	1	0	0	0	1315.88	581.127	OsSAUR29
A0A0P0WLW3	Os05g0390100	1	0	1	0	1773.94	960.893	FZL, putative
B9FQ42	Os06g0639300	1	0	0	0	430.86	108.531	Methyltransferase-like protein 22
A3C793	OsJ_32440	1	0	0	0	727.21	231.165	Fe2OG dioxygenase domain-containing protein
Q0E3F8	Os02g0177300	1	0	0	0	5407.08	1403.06	Squamosa promoter-binding-like protein 5, SPL5
Q6MWB6	Os02g0472350	1	0	0	0	12922.1	2860.06	transposon protein, putative, CACTA, En/Spm sub-class, expressed
C6YXK3	Os11g0171300	1	0	0	0	561.457	109.57	AldP, chloroplastic aldolase-encoding gene,
B9FQE7	OsJ_22305	1	0	0	0	1455.17	116.348	MATH domain-containing protein
Q941X2	Os01g0827300	1	0	0	0	1876.9	84.8928	Laccase-3
A0A0P0VGJ8	Os02g0221100	1	1	0	0	524.528	0	OsbHLH029
A0A0P0WTD9	Os06g0169900	1	1	0	0	4285.19	0	Similar to GOS9 protein
Q5SND2	Os06g0172200	1	1	0	0	648.269	0	Probable calcium-binding protein CML30
Q6H509	Os02g0174100	1	1	0	0	612.092	0	Squamosa promoter-binding-like protein 4, OsSPL4
B9F7H7	Os03g0838900	0	1	0	305.588	1824.18	0	expressed protein
Q6ATB4	Os05g0161200	0	1	0	2256.76	2437.14	0	GTP diphosphokinase CRSH1, chloroplastic
A0A0P0VWW7	Os03g0288900	0	1	0	1041.72	1803.21	0	expressed protein
Q8H046	Os03g0119700	0	1	0	602.352	1372.21	0	1,3-beta-glucan synthase
Q0JEH7	Os04g0271700	0	1	0	1133.04	2756.99	0	Glycosyltransferase
A0A0P0W785	Os04g0166400	0	1	1	643.395	1619.65	0	Os04g0166400 protein (Fragment)
Q5VNW5	Os01g0642000	0	1	0	620.045	1983.14	0	isoprenylcysteine alpha-carbonyl methylesterase ICMEL2, serine esterase
Q2QTM1	Os01g0348150	0	1	0	133.204	607.447	0	Transposon protein, putative, CACTA, En/Spm sub-class
A0A0P0VDT5	Os02g0110200	0	1	0	1579.87	7330.82	0	cytochrome P450, putative, expressed
Q0D4W8	Os07g0599600	1	0	0	1077.06	3691.95	428.159	Early nodulin 75-like protein, retrotransposon protein
A0A0P0XVI2	Os10g0486100	1	0	0	905.21	1347.14	326.035	Putative cytochrome P450 protein
A0A0P0X2S1	Os07g0175500	0	1	0	5364.66	11179.4	2920.08	Os07g0175500 protein
A0A0P0XJA3	Os08g0556900	0	1	0	11272.9	24228.7	7115.21	OsSAG12-2, senescence-associated gene
Q0ITL6	Os11g0241700	1	1	0	3314.04	6996.46	1453.48	pectinesterase
A0A0N7KQ04	Os08g0474100	0	1	0	1515.9	2099.68	687.433	Os08g0474100 protein
A0A5S6RDN2	Os01g0946500	1	1	0	5644.74	13530.5	4660.44	glycosyl hydrolases family 17, putative, Similar to Glucan endo-1,3-beta-glucosidase GV (EC 3.2.1.39)
Q2QZ61	Os11g0701600	0	1	1	5330.94	6012.16	2104.94	Xylanase inhibitor protein 2, putative, expressed
Q0D9V2	Os06g0696600	0	1	1	28789.9	34429.2	12484.4	Xyloglucan endotransglucosylase/hydrolase
A0A0P0Y2T0	Os11g0507200	1	0	0	7945.64	14149	3521.94	Os11g0507200 protein
A0A8J8Y515	Os01g0674700	1	1	0	1521.84	2886.67	1089.7	ALS3, pentatricopeptide repeat protein
B9FX99	Os07g0486400	1	1	0	827.795	2331.67	973.887	CsAtPR5, putative
B9G405	Os09g0458400	0	1	0	1364.3	2976.66	1275.06	OsCYO1
A3BLJ9	Os07g0582400	0	1	0	1322.05	1977.67	1278.43	Putative sorbitol transporter
Q5JMW7	Os01g0751300	0	1	0	2174.44	3274.27	1435.63	Os01g0751300 protein
A0A8J8YP02	Os01g0208400	0	1	0	5133.09	5696.97	2531.35	Os01g0208400 protein
A0A0P0VVE5	Os03g0244200	1	1	0	2593.01	3908.59	1815.56	thaumatin-like protein 1 precursor, putative
Q9AWL7	Os01g0182600	0	1	0	703.844	2464.65	1156.42	Protein GIGANTEA
Q6I570	Os05g0409300	0	1	0	2756.98	3341.38	1572.55	Cysteine proteinase inhibitor 3
Q0D9J1	Os06g0713800	1	0	0	2449	5004.79	2373.44	Alpha-amylase isozyme 2A
P27777	Os01g0136100	0	1	1	8477.9	9442.11	4606.2	16.9 kDa class I heat shock protein 1
A3ABY5	OsJ_08603	0	1	1	1951.85	3379.59	1656.55	Uncharacterized protein
A3ATR1	Os04g0416000	0	1	0	1266.6	1831.43	906.379	OJ991214_12.13 protein
A0A979HJ06	Os01g0944700	0	1	0	13276.3	16487.3	8287.09	OsGLN2
Q655Y0	Os06g0665400	1	1	0	3555.45	5597.06	2827.94	APO1, ABERRANT PANICLE ORGANIZATION 1
A0A0P0XFZ8	Os08g0416601	1	0	0	39895.1	60048.8	30474.8	Os08g0416601 protein
B7F1G2	Os02g0630300	0	1	0	2250.08	3468.95	1762	Os02g0630300 protein
B9FIX1	OsJ_18611	0	1	1	2372.82	2924.09	1494.52	Hexosyltransferase
Q0JMR0	Os01g0369900	0	1	0	3105.56	3997.06	2069.03	Putative 12-oxophytodienoate reductase 10
Q0DZD4	Os02g0629000	1	0	0	5221.12	8631.49	4567.59	Os02g0629000 protein
Q0JGM8	Os01g0915401	0	1	1	2846.33	2997.32	1596.77	Cysteine proteinase inhibitor 5
B9G0E6	Os08g0337300	1	1	0	1086.43	2137.15	1154.1	EDM2, putative
A3ASQ5	Os04g0352400	1	1	0	26592.9	45269.9	24692.6	OsFKBP65, large rice FK506 binding protein gene
Q10M41	Os03g0324300	1	1	0	3639.79	6301.58	3445.64	MHZ6, mao huzi 6
A3AGU1	OsJ_10425	0	1	0	402.072	749.315	411.162	DUF4378 domain-containing protein
A0A0P0V2I5	Os01g0369900	0	1	0	1193.85	2323.69	860.757	Os01g0369900 protein
Q0DC45	Os06g0486300	0	1	0	206.14	2494.96	1403.42	MLO protein homolog 1
A3BD77	Os06g0592500	0	1	0	6123.57	7269.66	4126.69	Os06g0592500 protein
A0A8J8XXP2	Os09g0572700	1	0	0	2172.16	5362.73	3053.08	Os09g0572700 protein
A2ZSM0	OsJ_01579	0	1	0	5267.62	7333.84	4181.33	Uncharacterized protein
Q10GM4	Os03g0622100	1	1	0	1252.21	3153.92	1807.78	B3 domain-containing protein
A0A0P0WLD1	OSJNBa0036C12.9	0	1	0	86637.9	124829	71643.1	Usp domain-containing protein
Q0DB04	Os06g0610800	1	0	0	552.484	3308.26	1899.61	Os06g0610800 protein
Q0JAM2	Os04g0589800	0	1	0	22573.4	32532.5	18733.8	late embryogenesis abundant group 1
A0A0P0WQP8	OSJNBa0017N18.11	1	0	0	1505.9	3057.09	1762.39	Anaphase-promoting complex subunit 10
B9G6P1	OsJ_32200	0	1	0	1236.58	1046.5	906.06	Uncharacterized protein
A0A8J8XSK6	OsJ_22540	0	1	0	2897.94	3340.67	1935.54	Uncharacterized protein
A0A0P0WBI8	Os04g0467400	1	0	0	439.073	975.689	853.577	Os04g0467400 protein
B9FH60	OsJ_17081	0	1	1	8416.78	8546.84	4996.01	Uncharacterized protein
B9FH56	Os05g0142400	1	1	0	2227.5	3533.11	2067.78	Os05g0142400 protein
A0A0P0WIX0	OSJNBa0007C23.10	0	1	0	1802.34	2840.6	1666.48	Uncharacterized protein OSJNBa0007C23.10
Q7F3T2	Os01g0169400	1	0	0	1463.43	3116.22	1862.99	DUF260 domain containing protein, putative, expressed
Q7EXZ2	Os08g0509600	1	1	0	16700.5	26563.5	16001.5	SPL14, Ideal Plant Architectutre1
B9F211	OsJ_08086	1	1	0	877.542	1587.05	958.169	RING-type E3 ubiquitin transferase
Q5W659	Os05g0347400	1	1	0	19957.9	30342.6	18684.9	Protein G1-like9
B9FJK3	Os05g0468200	1	1	0	1797.66	3253.98	2024.7	DUF1618 domain-containing protein
Q9AUK4	Os03g0684400	1	0	0	927.378	3273.58	1361.28	Magnesium transporter MRS2-A, chloroplastic
C7J2R9	Os05g0100401	0	1	0	1280	1972.48	1250.16	Os05g0100401 protein (Fragment)
Q0J9J4	Os04g0648900	0	1	0	9395.1	10395.7	6599.22	OSJNBa0010D21.10 protein
Q6Z9C8	Os08g0546800	1	1	0	2654.37	4250.06	2704.45	Heat stress transcription factor B-2b
Q2QYD5	Os12g0123700	0	1	0	4746.01	6810.47	4344.47	NAC domain transcription factor, putative, expressed
Q0DBL6	Os06g0553100	0	1	0	1258.82	1704.55	1091.82	Heat stress transcription factor C-2b
Q0DTI1	Os03g0246100	0	1	0	10080.3	10377.7	6675.27	Os03g0246100 protein
B9F863	OsJ_10647	1	0	0	10717	16076.8	10346.1	non-reducing end alpha-L-arabinofuranosidase
Q5VRR2	Os06g0166400	1	1	0	6696.98	12065.9	7791.61	AP2/ERF domain-containing transcription factor
A0A0P0WQ31	OJ1263_E10.16	0	1	0	1026.53	1203.09	1167.69	2Fe-2S ferredoxin-type domain-containing protein
Q8GRT8	Os07g0448100	0	1	0	1372.78	2291.91	1486.98	Aquaporin PIP2-4
Q10CT6	OSJNBa0047E24.27	0	1	0	7843.79	10611.5	6911.17	Putative stress-related protein
A0A8J8Y4W1	Os03g0124900	0	1	0	17849.2	21798.6	14364.2	Os03g0124900 protein
C7J996	Os11g0533400	0	1	0	7212.49	9887.37	6521.11	Os11g0533400 protein
A0A0P0X8D0	Os07g0588800	1	0	0	1407.16	2136.21	1437.46	Queuosine salvage protein
A0A0P0WNP9	Os05g0477900	1	0	0	30686.3	51004.6	34446.5	Non-specific lipid-transfer protein
A0A0P0WBV9	Os04g0488100	1	0	0	2481.69	4014.04	2723.61	OJ991113_30.15 protein
Q5U1S9	prx14	1	0	0	161704	250999	170570	Peroxidase
A0A8J8XSQ9	Os01g0338100	1	0	0	2929.84	5470.6	3724.21	Transcription initiation factor TFIID subunit 13
A3A663	Os02g0321600	1	0	0	1275.4	1685.01	1723.84	Os02g0321600 protein
A0A8J8XFQ8	Os03g0277600	1	0	0	8411.82	19264.2	13190.6	cysteine-rich repeat secretory protein 55 precursor, putative, expressed
Q0J0K1	Os09g0507100	1	0	0	6104.87	9375.95	6454.06	Squamosa promoter-binding-like protein 18, SPL18
Q7XE25	Os10g0440500	1	0	0	9999.08	16644.5	11535.6	Heavy metal-associated domain containing protein, expressed
A0A0P0WIW7	Os05g0188600	1	0	0	4174.11	6754.82	4741.68	homeobox domain containing protein
P46609	Os03g0727000	1	0	0	925.885	2137.15	1507.76	OSH1Homeobox protein knotted-1-like 6
Q0JGS5	Os01g0907900	1	0	0	3979.49	6063.08	4297.84	Protein terminal ear1 homolog
Q75I13	Os03g0433200	1	0	1	767.612	1854.65	1320.24	Protein SHORT-ROOT 2
A0A0P0W2B5	Os03g0696300	1	0	0	2064.06	3769.58	2738.73	Nuclear transcription factor Y subunit
A0A0N7KN82	Os07g0259700	1	0	0	1812.82	2833.5	2091.79	H-BTB6 - Bric-a-Brac, Tramtrack, Broad Complex BTB domain with H family conserved sequence
A3C558	OsJ_31674	1	0	0	1211.41	2485.88	1839.6	Protein kinase domain-containing protein
Q6ZB90	Os08g0479400	1	0	0	12351	19134.1	14188.8	Zinc-finger homeodomain protein 2
Q652K4	Os09g0531600	1	0	0	5236.19	7859.44	5907.98	Protein SHORT INTERNODES 1
A0A8J8XYG9	OsJ_03411	1	0	0	402.04	495.305	563.128	Uncharacterized protein
A0A0P0WIM3	Os05g0170800	1	0	0	1021.29	1915.55	1453.11	uvrB/uvrC motif family protein
Q652V8	Os06g0253100	1	0	0	1359.75	2182.47	1656.48	16.0 kDa heat shock protein, peroxisomal
A0A0P0VAL7	Os01g0861900	1	0	1	749.319	2511.63	1949.88	Os01g0861900 protein
Q7XDD0	Os10g0478000	1	0	0	18906.8	29718.5	23089.6	TAW1, regulator of rice inflorescence architecture
Q7XR81	OsJ_16547	1	0	0	4320.55	7253.76	5642.51	OSJNBa0043A12.4 protein
B9FQU5	OsJ_22618	1	0	0	1036.03	1967.81	1531.22	CBF1-interacting co-repressor CIR N-terminal domain-containing protein
Q5QLR2	Os01g0667900	1	0	0	1809.09	3102.98	2507.19	Monothiol glutaredoxin-S5
A0A0N7KDH3	Os01g0672166	1	0	0	1517.78	2471.02	2000.4	Os01g0672166 protein
A0A0P0UZW5	Os01g0204000	1	0	0	1827.59	3622.94	2936.06	DNA polymerase delta subunit 3
A0A8J8XIF3	Os02g0134300	1	0	0	903.281	1887.38	1026.05	Transcription elongation factor 1 homolog
Q10LJ9	LOC_Os03g22490	1	0	0	13586.2	20414.3	16681.4	Heavy metal-associated domain containing protein, expressed
A3C034	OsJ_29814	1	0	0	1260.34	2236.06	1854.34	C2H2-type domain-containing protein
C7J319	Os05g0386201	1	0	0	3823.63	5763.11	4800.66	Os05g0386201 protein
B9F5K6	OsJ_09701	1	0	1	78383.2	147802	123837	Peptidase A1 domain-containing protein
Q8S3Q9	Os02g0706600	1	0	0	61692.8	96824.3	81895.1	Zinc-finger homeodomain protein 7
Q5W6H5	Os05g0349700	1	0	0	13111.8	20854	17768.3	Chlorophyll synthase, chloroplastic
A0A0P0Y966	Os12g0288900	1	0	0	1941.34	3103.02	2663.36	Mitochondrial inner membrane protease ATP23
Q0DWH4	Os02g0815200	1	0	0	2332.8	3798.11	3262.03	Os02g0815200 protein
A0A0P0Y1D9	LOC_Os11g20160	1	0	0	10637.3	21797.3	18785.3	O-methyltransferase
Q69S50	Os07g0555100	1	0	0	13544.6	21582.2	18631.8	Os07g0555100 protein
A0A0P0W696	Os04g0117800	1	0	0	14679.8	29802.8	25930.3	Os04g0117800 protein
Q652B0	Os09g0526600	1	0	0	11057.4	17934.3	15732.6	Heat stress transcription factor B-2c
Q53M44		1	0	1	13800	24939.6	21949.1	At2g43970/F6E13.10
A0A0P0VY57	Os03g0342900	1	0	0	170387	256917	228548	Os03g0342900 protein
A3AWR9	OsJ_15912	1	0	0	650.463	2095.5	1243.27	Uncharacterized protein
Q5JK20	Os01g0927600	1	0	0	1696.55	2708.5	2414.43	Auxin response factor 4
Q943E7	Os01g0136000	1	0	0	2334.99	4726.92	4259.17	16.9 kDa class I heat shock protein 3
A0A0P0XMB0	Os09g0402100	1	0	0	299920	461681	421522	DNA binding protein PF1
A3ALX8	Os03g0708400	1	0	0	7505.07	11353.4	10620.2	Os03g0708400 protein
A0A0P0WP53	Os05g0498400	1	0	1	13534.2	34683.6	32509.3	Os05g0498400 protein
A3BCV7	OsJ_21734	1	0	0	1959.48	3028.97	2840.16	DUF4408 domain-containing protein
A0A0P0VQW6	Os02g0805250	1	0	0	1714.16	2675.13	2571.68	helix-loop-helix DNA-binding domain containing protein, expressed
A0A0P0WRX2	Os06g0114600	1	0	1	3056.8	4764.94	4590.56	Os06g0114600 protein
A3ALR1	Os03g0698900	1	0	1	36532.8	67042.2	64645	Os03g0698900 protein
A0A0P0VR79	Os02g0817000	1	0	1	2342.1	3752.33	3657.87	Os02g0817000 protein
Q6AVD5	Os05g0251300	1	0	0	16590.8	26200.7	25668.2	Os05g0251300 protein
Q0ITD5	Os11g0266800	1	0	0	3802.83	5762.97	5661.7	Os11g0266800 protein
A0A0N7KN40	Os07g0206800	1	0	1	8117.05	12511.5	12336.8	Os07g0206800 protein
A0A0P0XD90	Os08g0238200	1	0	0	2897.36	8996.65	8968.89	Os08g0238200 protein
A0A0P0YAD0	Os12g0484700	1	0	1	792.33	1708.73	1725.53	Protein yippee-like
Q656A5	Os06g0498800	1	0	1	15634.8	31068.8	31509.1	MFT1, MOTHER of FT and TFL1 homolog 1
Q75LP6	OsJ_11101	1	0	1	4839.41	8084.68	8313.91	Putative calmodulin-binding transcription factor
A0A0P0V8G2	Os01g0761100	1	0	1	26472.9	60033.9	61765.9	Os01g0761100 protein
B9FLT3	OsJ_19692	1	0	0	18221	32030.1	33068.4	BED-type domain-containing protein
A0A0P0WNF2	Os05g0463400	1	0	1	2562.04	4023.33	4161.43	Os05g0463400 protein
Q6I588	Os05g0585400	1	0	1	621.017	1442.62	1502.59	Probable protein ABIL4
B9FQ91	OsJ_22182	1	0	1	2132.93	5148.25	5407.8	NAD-dependent epimerase/dehydratase domain-containing protein
Q0JB35	Os04g0559100	1	0	0	521.68	1241.46	1304.09	Os04g0559100 protein
B9FKV8	OsJ_19012	1	0	1	7047.53	13496.4	14197.1	BZIP domain-containing protein
Q0JM27	Os01g0547200	1	0	0	273.252	748.957	791.319	Os01g0547200 protein
Q7XKT8	OsJ_15180	1	0	1	5330.22	8213.28	8729.31	Ribonuclease H2 subunit B
Q0J9J6	Os04g0648700	1	0	1	1173.75	3149.2	3349.68	Crossover junction endonuclease EME1
Q6YTV3	OJ1121_A05.12	1	0	0	1042.26	2170.93	2322.03	Uncharacterized protein OJ1121_A05.12
A3BBC5	Os06g0332800	1	0	0	10548.2	15935.8	17154	Os06g0332800 protein
A0A0P0X033	Os06g0666600	1	0	1	3079.03	5265.82	5696.43	Glyceraldehyde-3-phosphate dehydrogenase
A3BD94	OsJ_21863	1	0	1	2454.25	4407.73	4867.84	TFIIS central domain-containing protein
Q6K8U7	OJ1316_E06.7	1	0	1	772.438	1704.72	1884.16	Anaphase-promoting complex subunit 4
A3A8Z6	OJ1004_A05.10	1	0	1	1452.04	5099.85	5655.28	Enhancer of rudimentary homolog
B9FVA6	OsJ_22939	1	0	1	7423.86	13556.8	15187.8	Phospholipase A-2-activating protein
B9FA84	OsJ_12063	1	0	0	1387.51	2464.54	2765.56	Uncharacterized protein
A0A8J8Y668	OsJ_34892	1	0	1	21833.7	33868.2	38052.7	Enoyl reductase (ER) domain-containing protein
A0A0P0WHE1	Os05g0112800	1	0	1	1474.39	2931.18	3338.54	Os05g0112800 protein
A3ANS4	Os03g0804100	1	0	1	2159.99	3778.14	4384.1	Os03g0804100 protein
Q10HK5	LOC_Os03g38820	1	0	1	12872.7	22808.7	26932.9	Transposon protein, putative, Mutator sub-class, expressed
Q0IY78	Os10g0358700	1	0	1	625.611	894.547	1589.27	Os10g0358700 protein
Q6UUM0	OSJNBa0017M13.2	1	0	0	519.788	962.42	1141.44	Uncharacterized protein
A0A0N7KEN0	Os02g0136933	1	0	1	2334.21	5545.62	6863.84	Os02g0136933 protein
Q53JF7	Os11g0167800	1	0	1	51880.6	83873.9	104126	ASR5, Abscisic stress-ripening protein 5
A0A8J8XJZ1	OsJ_32879	1	0	1	4648.68	6992.95	8759.72	U3 small nucleolar ribonucleoprotein protein MPP10
B9FR00	Os06g0728000	1	0	1	169178	370757	481489	HMGB1
A3C023	Os09g0482900	1	0	1	5135.59	7994.45	10409.8	Glycosyltransferase
B9EXE2	OsJ_02121	1	0	1	546.861	2424.03	3229.57	Uncharacterized protein
Q5JLP4	Os01g0940000	1	0	0	2753.43	4228.6	5720.81	CKX4, Cytokinin dehydrogenase 4
Q8RZA1	Os01g0951400	1	0	1	27300.6	42802.5	58805.1	UMPS2, Uridine 5-monophosphate synthase
A0A0P0WEV6	Os04g0618050	1	0	1	1648.54	3478.82	4869.35	Os04g0618050 protein
Q68HV3	LEA12	1	0	1	1471.46	4886.8	6853.62	Late embryogenesis abundant proteins, LEA protein 12
Q0IZT2	Os09g0551600	1	0	1	6166.29	14922.1	20947.2	HMGd1
A0A0N7KJ13	Os02g0534800	1	0	1	1.01735e+06	1.62736e+06	2.29385e+06	40S ribosomal protein S14
A0A8J8XZI4	Os03g0860900	1	0	1	3212.7	6282.92	9299.97	Os03g0860900 protein
A3BFD7	OsJ_22654	1	0	1	50147.3	77882.1	115396	Membrane lipoprotein
Q0IWI8	Os10g0506800	0	1	1	2488.08	3343.34	5036.94	Os10g0506800 protein
Q0DFX9	Os05g0564100	0	1	1	1851	1958.9	2951.32	Os05g0564100 protein
B9ET96	OsJ_03628	1	0	1	2734.39	7539.48	11365.7	TRUD domain-containing protein
Q6Z2Z4	Os02g0146600	1	0	1	19125.4	44616.3	68455.7	Eukaryotic initiation factor 4A-3
A0A0N7KD69	Os01g0570800	0	1	1	778.772	869.526	890.597	Os01g0570800 protein
Q69UP6	Os07g0471300	0	1	1	2099.01	2396.3	3689.14	AGO18, Protein argonaute 18
A0A8J8XC32	Os01g0974500	0	1	0	4432.69	5035.94	7797.51	Pectin acetylesterase
B9FNU7	OsJ_18034	1	1	1	5829.53	18654.2	28899.5	expressed protein
A3C756	Os10g0552800	0	1	1	74448	81931.4	127135	Lipid transfer protein
A0A8J8XHU6	Os04g0686300	1	1	1	4632.85	8922.5	13864.4	Tetratricopeptide repeat (TPR)-like superfamily protein
A0A0P0V3Z3	Os01g0543100	1	1	1	47130	74907.3	116416	Peroxidase (EC 1.11.1.7)
Q07078	Os09g0482600	1	1	1	226020	355605	559562	Heat shock protein 81-3
A0A0P0W5X8	Os04g0107500	1	1	1	2258.59	6135.6	9882.04	hydroxypyruvate reductase 3
Q10N20	Os03g0285800	0	1	1	163066	164725	266363	MPK5, Mitogen-activated protein kinase 5
A3CFW5	Os12g0210300	0	1	1	15309.7	18005.2	29656	glutathione S-transferase, putative, expressed
A0A0P0V6T4	Os01g0687400	0	1	1	35080.3	44246.4	73484.3	chitinase
Q7XPM1	OSJNBa0085I10.5	0	1	1	2876.53	3091.02	5155.75	OSJNBa0085I10.5 protein
Q10BX3	Os03g0802100	0	1	0	1490.46	1650.16	2768.29	Os03g0802100 protein
B9F919	OsJ_11290	0	1	1	7879.41	9600.9	16296.9	Methyltransferase type 11 domain-containing protein
Q8GU86	Os07g0522500	0	1	1	2375.83	3108.22	5318.51	ABC transporter G family member 43
A0A0N7KUC6	Os12g0611700	1	1	1	24834.5	40715.9	71507.2	cytochrome oxidase assembly protein
B9GDP9	Os12g0555500	0	1	1	500960	748960	1.31562e+06	Os12g0555500 protein
A3CA23	Os06g0289900	1	0	0	5270.1	13852.7	24827.9	Glycosyltransferase
A0A0P0WRU9	Os06g0129900	0	1	1	22188.9	25774	46324.6	Os06g0129900 protein
Q43009	Os07g0616800	0	1	1	1477.24	1688.72	3046.58	SUS3, Sucrose synthase 3
Q7XDI3	Os10g0471100	0	1	1	8435.8	8745.67	15813.3	GL1-5, Very-long-chain aldehyde decarbonylase GL1-5
A0A8J8XLD0	Os12g0126000	0	1	0	5682.56	9247.08	11228.1	Protein DETOXIFICATION
Q6Z4I3	Os07g0190800	0	1	1	15493.4	17161.8	31557	Thioredoxin H2-1
A0A0P0XPG5	Os09g0498500	0	1	1	5491.55	5904.55	11073.7	Os09g0498500 protein
A0A0P0W1A9	Os03g0680200	0	1	0	696.322	729.986	1403.63	Os03g0680200 protein
A0A0P0WMY5	Os05g0442000	0	1	0	1409.27	1511.81	2909.41	Os05g0442000 protein
A0A0P0V353	Os01g0369700	0	1	1	7617.55	8053.62	15748.5	glutathione transferase
A0A0P0XA14	Os07g0664000	0	1	1	30892.4	31846.4	62564.8	Os07g0664000 protein
A0A0N7KN18	Os07g0186500	0	1	1	1306.4	1048.01	2215.65	Os07g0186500 protein
Q6MW76	Os04g0127300	1	1	1	21360.5	66545.2	142213	OsSub38, Putative Subtilisin homologue, expressed
Q0D8G2	Os07g0162400	0	1	1	16043.7	18676.4	40069.9	Cell death associated protein
Q6YXG7	Os09g0467200	1	1	1	49158.6	83074.8	178809	OsGSTU17, glutathione transferase
A3CCY5	OsJ_34486	0	1	1	6665.07	6863.72	14800.2	Barwin domain-containing protein
A0A0P0XYA1	Os10g0579500	0	1	1	1705.3	2273.11	7377.9	50S ribosomal protein L35
Q0DMM3	Os03g0802500	0	1	1	3497.6	3995.63	8866.27	AAA-type ATPase
Q42993	Os06g0726200	0	1	1	12137.1	17477.1	40473.7	Cht1, Chitinase 1
A0A8J8YIX3	OsJ_32689	0	1	1	5140.61	7298.49	11331.7	HIG1 domain-containing protein
B9F3H5	OsJ_08556	0	1	1	609.582	917.416	2141.38	Cyclic nucleotide-binding domain-containing protein
Q0IU57	Os11g0183900	0	1	1	10497.4	21740.6	51858.2	Nucellin-like aspartic protease
Q0J0B6	Os09g0518200	0	1	1	4974.31	5711.89	13952.8	Glycosyltransferase
A0A0P0XA86	Os07g0663700	0	1	1	9972.59	10182.3	26263.9	OsSDR110C-MI3, short-chain alcohol dehydrogenase/reductase; momilactone A synthase-like
B9GCD1	Os12g0210400	1	1	1	11847.3	19258.6	51134.7	Protein kinase domain-containing protein
P0DKK3	Os06g0176000	0	1	1	395.089	1709.84	4873.6	PAC1A, Proteasome subunit alpha type-4-1
A0A0P0VD97	Os01g0967800	1	1	1	261.715	1638.76	4927.65	expressed protein.
A0A0P0XZV0	Os11g0182200	1	1	1	470.616	3368.01	10263.6	Chloramphenicol acetyltransferase-like domain
Q7XN12	Os04g0614500	0	1	1	1968.23	3702.68	14068.9	Probable gamma-aminobutyrate transaminase 2, mitochondrial
A0A0P0Y5F2	Os11g0687200	0	1	1	13192.9	15342.3	67685.2	Os11g0687200 protein
A0A0P0XCP9	Os08g0185300	1	1	1	0	593.081	3431.35	expressed protein
Q6H7P8	Os02g0195600	1	1	1	0	249.8	805.465	ZFP185, A20/AN1-type zinc finger protein
B9EWK2	OsJ_04839	1	0	0	0	6622.85	9914.38	Uncharacterized protein
A0A0P0WPB4	Os05g0499800	1	0	1	0	1200.25	2579.24	Glycosyltransferase
A0A0P0WTE3	Os06g0167400	1	0	1	0	1152.71	2212.01	Alkyl transferase
D0TZS8	Os04g0624600	1	1	1	0	1968.59	3408.8	Soluble starch synthase III-1
Q10CE7	Os03g0785900	1	0	1	0	1286.93	2146.49	Probable glutathione S-transferase GSTU1
A0A8J8Y015	Os01g0590200	1	0	0	0	1835.94	2022.33	Os01g0590200 protein
C7J4Q1	Os07g0460100	1	0	0	0	1995.54	2162.27	Os07g0460100 protein
A0A0N7KKW5	Os05g0455200	1	0	1	0	834.323	1281.08	homeodomain protein, putative
A0A0P0XBB8	Os08g0116700	1	0	1	0	1875.11	2585.51	VPS13-like protein
A0A0P0UZT6	Os01g0224400	1	0	0	0	552.761	426.668	Os01g0224400 protein
B9FSA2	OsJ_20649	1	0	1	0	2264.64	2470	DEP domain-containing protein
A0A0P0YC47	Os12g0578000	1	0	0	0	956.321	683.136	Os12g0578000 protein
Q0IWG6	Os10g0510300	1	0	1	0	1327.37	1353.76	Os10g0510300 protein
A0A0P0V9J2	Os01g0805500	1	0	0	0	1298.75	872.741	Glycosyltransferase
A0A0N7KMY6	OSJNBa0024L18.28	0	1	1	0	0	5068.57	Peroxidase
A0A0P0UYI0	Os01g0158500	0	1	1	0	0	2154.33	arginine--tRNA ligase
A0A8J8Y0N8	Os10g0470700	0	1	1	0	0	682.499	Peptide transporter
Q6Z9M7	OJ1224_G08.7	0	1	1	0	0	14056	Uncharacterized protein
A0A0P0W3W6	Os03g0789900	1	1	1	2791.88	1067.35	0	Protein of unknown function DUF1618 domain containing protein
Q852M2	Os03g0790700	0	1	1	2260.64	972.489	0	Probable aldehyde oxidase 3
A0A5S6RBN7	Os04g0604500	1	1	1	5094.61	3322.44	0	3 beta-hydroxysteroid- dehydrogenase/decarboxylase isoform 2
A0A5S6R931	Os04g0423800	0	1	1	21182.6	14135.8	0	Peroxidase
B9FMQ0	OsJ_17288	0	1	0	1775.53	2410.17	0	Sugar phosphate transporter domain-containing protein
Q0JHK6	Os01g0858000	0	1	0	21492.2	30588.3	0	Os01g0858000 protein
C7J4W4	Os07g0133000	1	0	0	6437.01	4260.16	279.278	Os07g0133000 protein (Fragment)
A0A979HK87	Os01g0249900	0	1	1	20197.3	14624.4	686.053	Os01g0249900 protein
Q6ZLL9	Os07g0133000	1	0	0	5881.6	3521.71	502.68	legume lectins beta domain containing protein
A0A0P0UXB0	Os01g0110400	1	1	1	81282.3	40226.8	7179.9	acetyl-CoA acetyltransferase, putative
A0A8J8XS69	OsJ_08290	0	1	0	3274.3	2508.51	377.541	EF-hand domain-containing protein
C7JA91	Os12g0193800	0	1	1	3535.12	3142.44	535.563	Os12g0193800 protein (Fragment)
A0A0P0W5X0	Os04g0107700	0	1	0	85474.8	12236.5	3608.2	OSJNBb0085F13.15 protein
Q5W727	Os05g0158500	1	0	0	4188.45	2725.89	834.811	GS5, Serine carboxypeptidase, Positive regulator of grain size
A0A8J8XCT3	OsJ_35760	1	0	0	2011.03	1334.86	411.62	C3H1-type domain-containing protein
B9GCC4	OsJ_35558	0	1	1	2216.26	2153.64	700.854	Myb/SANT-like domain-containing protein
A0A0P0X107	Os06g0721600	0	1	1	12252.5	9627.51	3223.15	mini-chromosome maintenance (MCM) complex
B7E9D7	Os01g0124650	0	1	1	329302	151731	56194.3	Os01g0124650 protein
A3AQ65	OsJ_13529	0	1	1	3025.06	2310.85	1007.25	OSJNBa0027H06.3 protein
Q0DG67	Os05g0550600	0	1	0	32546.2	15397.1	6785.07	Lipid transfer protein
Q0JMY8	Os01g0348900	0	1	1	530725	378807	171632	Salt stress-induced protein
A3ANM3	Os03g0797500	1	1	1	9546.64	6256.07	2882.19	tryptophan synthase
A0A0P0Y6G5	Os12g0102700	0	1	1	7927.97	7393.5	2270.95	Os12g0102700 protein
A0A0P0XL19	Os09g0305300	0	1	1	3182.66	2409.71	1123.67	Os09g0305300 protein
A0A0P0WDL1	Os04g0570500	0	1	0	12214.3	1837.3	1291.17	Os04g0570500 protein
Q7XH05	Os10g0138100	1	0	1	19797.6	12579.8	6093.6	Probable aldehyde oxidase 1
A0A0P0Y585	Os11g0678301	0	1	1	37949.7	31303.3	15289.4	retrotransposon protein
P27933	Os08g0473900	0	1	1	9443.99	6839.6	3401.8	AMY1.3, Alpha-amylase isozyme 3D
Q0DT71	Os03g0265900	0	1	1	45391.9	32267.8	16213.4	Os03g0265900 protein
A3AQB5	OsJ_13578	0	1	1	148428	126078	63458.8	Peptidyl-prolyl cis-trans isomerase
Q6L4L3	OsJ_16962	0	1	0	1262.64	977.08	499.033	Uncharacterized protein
A3AU85	OsJ_14948	0	1	1	2560.67	2178.66	1114.57	Uncharacterized protein
Q0JA82	Os04g0611800	0	1	1	6487.85	4347.2	2287.23	KS1, ent-kaurene synthase
Q651X6	Os09g0478300	0	1	1	64940.4	44418.9	23403.3	CSLE6, Cellulose synthase-like protein E6
Q7G4L1	LOC_Os10g11530	0	1	1	408013	301067	162674	Aspartic peptidase DDI1-type domain-containing protein
Q10SY2	Os03g0107700	0	1	1	6958.36	4841.97	2637.02	Cyclin-dependent protein kinase inhibitor EL2
I3RVL0		0	1	1	12755.1	7816.6	4305.9	Proteasome subunit alpha type (Fragment)
A0A0P0YCD9	Os12g0632100	1	0	1	32651	10349.9	3817.62	Os12g0632100 protein (Fragment)
A0A0P0Y5K4	Os11g0701000	1	0	0	5677.35	1219.17	694.002	Glycosyl hydrolases family 18
Q33A27	LOC_Os10g16600	1	1	1	12093.3	7776.67	4509.24	RNA-directed DNA polymerase
A0A0P0VUR3	Os03g0216600	1	0	1	6932.11	4342.31	2528.56	Os03g0216600 protein
Q5Z6B1	Os06g0530700	0	1	0	4965.69	4602.63	2711.65	Probable tRNA-splicing endonuclease subunit Sen2
B9FZW8	OsJ_26617	0	1	1	3323.4	2152.37	1284.22	Uncharacterized protein
Q0J771	Os08g0224900	0	1	1	12503	8660.94	5179.28	Os08g0224900 protein
B9G3Q2	OsJ_29445	0	1	1	2562.13	2099.78	1269.97	TsaA-like domain-containing protein
O24230	Os10g0555700	1	0	0	3576.92	1377.8	843.507	Expansin-B2
Q10M80	Os03g0320000	0	1	1	3137.02	2668.41	1634.6	Aquaporin SIP2-1
A0A0P0VYF3	Os03g0398482	1	0	1	10402.9	3764.03	2310.36	Os03g0398482 protein
Q7F9G2	OSJNBa0024J22.5	0	1	1	2933.59	1931.91	1192.1	OSJNBa0024J22.5 protein
A0A0P0V4A5	Os01g0559600	0	1	1	3261.63	2908.48	1796.23	C13 endopeptidase NP1
Q7XTP4	OSJNBa0093O08.3	1	0	1	7939.85	4607.55	2891.32	OSJNBa0093O08.3 protein
Q8GSL1	P0021G06.124	1	0	1	29425.7	16037.3	10191.4	Protein kinase-like protein
Q0JEZ8	Os04g0179700	1	0	1	8011.89	3196.27	1355.45	OsDTS2; OsKSL4; OsKS4
A0A0P0XPC0	Os09g0471100	0	1	1	15824.9	14692	9431.48	Peroxidase
A0A0N7KSP9	Os11g0247300	0	1	1	28293.9	22058.2	14246	Os11g0247300 protein
Q5ZCU7	B1111C09.8	1	0	1	41904.5	26278.6	17061.9	Putative dehydroquinate dehydratase
Q6K6Z8	Os02g0822000	0	1	1	21260.2	16920.2	10993.7	Os02g0822000 protein
A0A0D6CAE4	Os01g0912600	0	1	1	15769	12766.5	8321.94	snRNA transcription factor
Q6YXX9	Os02g0137800	1	0	1	7185.87	4258.18	2782.17	Guanine nucleotide-binding protein subunit gamma 2
Q0IWV1	Os10g0486000	1	0	1	26999.8	16536.6	11235.1	HD domain containing protein 2, Late embryogenesis abundant proteins
B9FRV8	Os06g0184100	1	0	1	18733.9	10006.3	6839.37	Os06g0184100 protein
A3B8I8	Os06g0155500	1	0	0	441.686	239.936	165.779	Os06g0155500 protein
A0A0P0VCX8	Os01g0955700	1	0	1	5278.35	2968.85	2083.83	Os01g0955700 protein
B9FJ26	OsJ_17574	1	0	1	7407.65	3268.08	2355.41	Uncharacterized protein
A2ZWD3	OsJ_02950	1	0	1	187910	107348	78688.7	FAS1 domain-containing protein
A0A0P0V1M3	Os01g0316100	1	0	1	8927.72	5748.61	4270.18	Os01g0316100 protein
B7E588		1	0	1	17961	8808.94	6551.17	Serine hydroxymethyltransferase
Q0DB53	Os06g0602400	1	0	1	33966.7	17420.2	13390.4	DEAD-box ATP-dependent RNA helicase 52A
A3AAL6	OsJ_08108	1	0	1	8763.59	4741.46	3713.4	Uncharacterized protein
A3APB2	Os03g0829100	1	0	1	19418.8	11881.7	9369.11	hydrolase, alpha/beta fold family domain containing protein, expressed
A0A5S6R921	Os07g0231700	1	0	1	1019.7	833.286	668.24	Os07g0231700 protein
B9FVE6	OsJ_23020	1	0	1	47647.8	29392.9	24517.8	Uncharacterized protein
B9F971	OsJ_11381	1	0	1	13346.7	10263.8	8700.2	Uncharacterized protein
A0A0N7KU29	Os12g0502800	1	0	0	507.673	316.492	413.443	Os12g0502800 protein
B9EX97	OsJ_02035	1	0	1	63132.5	33046.6	28786.6	non-specific serine/threonine protein kinase (EC 2.7.11.1)
Q0J8Z8	Os04g0678800	1	0	1	2875.01	1678.19	1484.53	N-acetylglucosaminylphosphatidylinositol deacetylase
A0A8J8YP55	Os11g0211800	1	0	1	691395	320916	283982	Os11g0211800 protein
A0A0P0UZF3	Os01g0206700	1	0	1	10934	6620.42	5914.81	non-specific serine/threonine protein kinase (EC 2.7.11.1)
A0A0N7KCP3	Os01g0254200	1	0	1	7956.32	5210.98	4688.87	Os01g0254200 protein
B9F0M3	OsJ_07181	1	0	1	6606.63	3472.21	3199.62	Protein kinase domain-containing protein
A0A5S6RCL0	Os06g0142300	1	0	0	5647.51	3742.51	3459.17	Early nodulin
A3BZL8	Os09g0460800	1	0	1	8812.34	4891.22	4589.17	Os09g0460800 protein (prMC3)
Q8RZB5	Os01g0949500	1	0	1	3700.85	1764.21	1697.27	Probable calcium-binding protein CML10
B9EU42	OsJ_00897	1	0	1	3043.09	1651.41	1615.7	Histone-lysine N-methyltransferase
B9FVD3	OsJ_22995	1	0	1	6710.89	3650.6	3579.92	Amino acid transporter transmembrane domain-containing protein
A2ZUE1	Os01g0559300	1	0	0	6511.6	4294.18	4225.76	Os01g0559300 protein
Q0IXH7	Os10g0437000	1	0	0	1978.59	1202.67	1195.13	Os10g0437000 protein
A3BF01	P0622F03.43-1	1	0	1	38666	24615	24561.4	Xyloglucan endotransglucosylase/hydrolase
A0A0P0VHD1	Os02g0269600	1	0	0	1248.4	0	34.3734	Os02g0269600 protein
A0A0P0VIX0	Os02g0470000	1	0	1	334.909	0	0	Os02g0470000 protein
A0A0P0WMR6	Os05g0435800	1	0	0	1733.38	0	139.998	Os05g0435800 protein
A0A0P0Y5U2	Os11g0700900	1	0	0	4727.49	0	479.496	Os11g0700900 protein
A0A5S6R8A1	OSJNBb0073N24.11	1	0	0	1851.06	0	725.549	Putative hypersensitivity-related (Hsr)protein
A3AIG2	Os03g0376600	1	0	0	839.322	0	254.769	Ribonucleo protein
A3AUM9	Os04g0465500	1	0	0	1403.36	0	391.803	OSJNBb0048E02.11 protein
A3BVS2	OsJ_28287	1	0	1	1810.98	0	0	EF-hand domain-containing protein
P17654	Os02g0765600	1	0	1	721.487	0	0	Alpha-amylase
Q0IVP3	Os10g0561300	1	0	0	1326.91	0	204.666	Hexose carrier protein (Monosaccharide transporter)
Q10RZ9	LOC_Os03g04680	1	0	1	1294.61	0	0	Cytochrome P450 family protein, expressed
A0A0P0XZC1	LOC_Os11g07670	1	0	0	39716.2	21654.9	22240.5	Dirigent protein
Q0ISX5	Os11g0446500	1	0	1	4085.63	2614.96	2697.25	Phospholipid-transporting ATPase
A7J2C3		1	0	0	754.862	484.096	502.8	fructose-bisphosphatase
Q6K2Z3	P0543C11.17-2	1	0	1	3554.68	1620.19	1687	Uncharacterized protein P0543C11.17-2
B9FLI4	OsJ_19476	1	0	0	2951.57	1214.05	1268.56	ATP synthase subunit beta
A0A0P0WJN4	Os05g0241200	1	0	0	9108.37	6043.43	6458.52	phosphate/phosphate translocator, putative, expressed
A3ACD7	OsJ_08754	1	0	0	89943.9	58122.9	63604.4	H(+)-exporting diphosphatase
Q10MX3	Os03g0291500	1	0	1	114547	64818	71068.8	Asparagine synthetase [glutamine-hydrolyzing] 1
A0A8J8YBE2	OsJ_34522	1	0	1	31243.2	17325.9	19157.5	MATH domain-containing protein
B9ETT0	OsJ_03802	1	0	0	19715.5	10543.4	11708.7	Tubulin beta chain
A3ANS5	OsJ_13008	1	0	1	50690.3	26340.5	29259.7	Putative protease inhibitor
A0A8J8XZN0	OsJ_08745	1	0	1	2924.95	1060.94	1186.49	Prolamin_like domain-containing protein
Q53JG7	Os11g0169200	1	0	0	4512.51	2370.2	2654.59	Putative auxin transporter-like protein 4
A0A0P0X2K0	B1364A02.4	1	0	0	6996.57	4526.51	5096.23	Putative proton myo-inositol transporter
B9GC70	OsJ_35450	1	0	1	21758.2	11785.8	13376.4	Dehydrogenase E1 component domain-containing protein
Q0IWJ3	Os10g0505700	1	0	1	404927	126456	143991	Os10g0505700 protein
A0A8J8YJM8	OsJ_18532	1	0	0	1398.28	383.425	438.552	Putative proton-dependent oligopeptide transporter (POT)
Q0DG05	Os05g0560000	1	0	0	3354.59	1673.03	1913.79	Photosystem I reaction center subunit VI, chloroplastic
Q941Y8	Os01g0954000	1	0	1	2030.92	962.802	1113.75	Probable NADPH:quinone oxidoreductase 2
Q0JDL8	Os04g0394700	1	0	1	11853.3	4986.72	5819.23	OSJNBa0072K14.9 protein
A0A0N7KDY7	Os01g0817000	1	0	0	4757.99	2977.28	3505.19	Calcium uniporter protein
A0A0P0XMG8	Os09g0360500	1	0	0	6795.54	3834.67	4555.83	3-ketoacyl-CoA synthase
A2ZTA0	OsJ_01820	1	0	0	8327.69	5203.39	6195.5	Disease resistance N-terminal domain-containing protein
B9FKR5	OsJ_18908	1	0	0	23553.5	15697.3	18744.1	Uncharacterized protein
Q5ZC82	Os01g0588900	1	0	0	12441.8	5898.52	7066.39	Cytokinin riboside 5-monophosphate phosphoribohydrolase LOG
Q10P21	LOC_Os03g14590	1	0	0	6038	3762.93	4528.43	39 kDa EF-Hand containing protein, putative, expressed
A3ACN5	Os02g0816200	1	0	0	19334.7	10551.7	12853.1	Family II lipase EXL4
B9FXM2	Os07g0531500	1	0	0	2867.85	1829.57	2246.86	Os07g0531500 protein
B9G6X7	OsJ_32408	1	0	0	3160.76	1770.76	2176.29	Flavin-containing monooxygenase
Q2R1U8	Os11g0592400	1	0	0	2886.84	1500.77	1846.21	CRM-domain containing factor CFM3, chloroplastic/mitochondrial
B9EXT3	Os01g0589300	1	0	0	3328.3	1819.25	2239.01	single myb histone, putative, expressed
A3A1D8	Os01g0939500	1	0	0	19884.9	7399.05	13746.6	Putative eukaryotic peptide chain release factor subunit 1-3
Q8S7W9	Os03g0170600	1	0	0	5883.19	3813.75	4726.87	Homeobox-leucine zipper protein HOX21
A0A0P0WVS5	Os06g0309200	1	0	0	12074.2	7646.47	9546.28	Os06g0309200 protein
A0A0N7KLE5	Os06g0111500	1	0	1	4803.24	1835.76	2297.4	6-phosphogluconate dehydrogenase, decarboxylating
Q7XX84	Os04g0169100	1	0	0	2359.9	1518.68	1901.2	ETR2, Ethylene receptor 2
A0A8J8YAX3	OsJ_32687	1	0	0	22949.8	15235.4	19098	Uncharacterized protein
Q5SMM8	Os06g0184900	1	0	0	18143.5	9722.29	12297.7	Putrescine hydroxycinnamoyltransferase 1
A0A0P0WHX2	P0519E07.5	1	0	0	962850	565656	728536	Peroxidase
Q0IWN9	Os10g0497800	1	0	0	6938.19	4578.64	5907.23	Os10g0497800 protein
Q5KS50	Os02g0568200	1	0	0	25771.9	17133.2	22139.8	Coleoptile phototropism protein 1
Q0JAW2	Os04g0573000	1	0	1	1641.59	767.457	994.11	SPX domain-containing membrane protein Os04g0573000
Q10LX4	Os03g0331700	1	0	0	8796.13	5540.75	7192.02	Probable calcium-binding protein CML27
A0A8J8YAU9	Os01g0865100	1	0	0	78384.1	50685	65985	Urate oxidase
Q0J398	Os09g0244000	1	0	1	42480.3	14114.4	18437.1	Os09g0244000 protein
Q9XGP7	Os08g0498100	1	0	0	287043	174661	234380	O-methyltransferase 15, Tricin synthase 1
A3BVH2	OsJ_28182	1	0	0	4078.79	2192.63	2948.65	Cytochrome P450
B9FYF8	OsJ_28178	1	0	0	6069.21	3218.81	4348.52	Uncharacterized protein
B7EBM5	Os02g0573300	1	0	0	3016.2	1744.51	2361.48	Os02g0573300 protein
Q76BW5	Os08g0237000	1	0	0	47851.5	22709.2	30783.9	Xyloglucan endotransglycosylase/hydrolase protein 8
Q7G7C7	Os10g0393100	1	0	0	18164	12005.5	16359.7	Signal peptide peptidase-like 1
A0A0P0UZN7	Os01g0208200	1	0	0	41995.7	27236.3	37196.8	Os01g0208200 protein
A0A5S6R8J0	Os10g0139700	1	0	0	12108.6	7175.75	9831.93	cytochrome P450
A3ABM8	OsJ_08487	1	0	0	3597.42	2241.82	3087.76	Fucosyltransferase
B7ER51	Os05g0481800	1	0	1	1488.67	585.546	1211.5	Os05g0481800 protein
A0A0P0Y6S8	Os12g0127650	1	0	0	1626.99	979.445	1353.25	Os12g0127650 protein
A0A8J8YE85	OsJ_30841	1	0	0	62495.7	37866.2	52413.7	Uncharacterized protein
Q2QVL9	LOC_Os12g12360	1	0	0	23858.9	14812	20535.1	Transposon protein, putative, Mutator sub-class, expressed
A0A0P0VKM1	Os02g0567800	1	0	0	63405.2	41565.5	57708.7	gibberellin receptor GID1L2
A3AGL5	Os03g0278000	1	0	0	398127	264451	367345	UDP-glucuronate decarboxylase
A3BUU2	Os08g0515800	1	0	0	2525.81	2191.12	3073.9	mTERF domain containing protein, expressed
Q0JA75	Os04g0612700	1	0	0	15679.6	9986.09	14029.2	Cinnamyl alcohol dehydrogenase 7
A0A0P0XHG1	Os08g0494300	1	0	0	1610.26	976.823	1380.62	RING-type E3 ubiquitin transferase
A3APF0	OSJNBa0078D06.34	1	0	0	3762.67	2322.35	3287.84	Heat shock protein
A3CII8	OsJ_36540	1	0	0	4923.75	2913.05	4136.97	GDSL esterase/lipase
A0A0P0X0J6	Os06g0702800	1	0	0	5139.77	3161.97	4504.6	3-phosphoinositide-dependent protein kinase-1-like
Q0J8G4	Os08g0113100	1	0	0	1.20593e+06	784098	1.11705e+06	Fructokinase-2
Q8LM92	Os10g0317900	1	0	0	8558.05	4944.89	7054.46	Flavonoid 3-monooxygenase CYP75B4
A0A0P0WXM3	Os06g0548000	1	0	0	26519	14054.9	20166	Aspartate aminotransferase
B9F9J3	OsJ_11616	1	0	0	2526.12	1363.03	1957.01	Thaumatin-like protein
Q8H930	Os07g0139400	1	0	0	15131.9	9499.36	13639.8	Probable UDP-arabinose 4-epimerase 1
A0A0P0WA46	Os04g0418800	1	0	0	87553.3	54561.2	78523.7	retrotransposon protein
Q0DVS8	Os03g0114800	1	0	0	8768.17	4971.03	7204.02	OsCd1, cadmium transporter gene, Molybdate-anion transporter
A0A8J8YAK9	Os01g0717700	1	0	0	9507.26	3739.5	5464.85	Alliin lyase-like
B9GDX2	OsJ_36626	1	0	0	43662	21019.6	31161.4	Purple acid phosphatase
A0A8J8YKX2	OsJ_34223	1	0	0	3360.21	1854.13	2762.43	Phosphatidate cytidylyltransferase, mitochondrial
A0A0P0YAI7	Os12g0503000	1	0	0	2385.42	995.072	1491.84	ureide permease, putative, expressed
A3C7X7	Os11g0113100	0	1	0	10489	8013.13	12021.9	dual specificity protein phosphatase
A0A0P0X683	Os07g0510500	0	1	0	32017.6	22844.8	34285.1	Os07g0510500 protein
Q7XI40	Os07g0624700	0	1	0	11884.2	7968.6	11968.3	UMP-CMP kinase 3
A0A0P0WSP7	Os06g0137700	0	1	0	4377.9	3763.43	5656.69	GDP-mannose 4,6-dehydratase (Fragment)
Q8H0B6	Os04g0618200	0	1	0	6162.03	5450.47	8211.87	Probable UDP-arabinose 4-epimerase 2
B9FQQ7	Os06g0700000	0	1	0	15090.4	11406.4	17194.6	OsSub52 - Putative Subtilisin homologue
B9G741	OsJ_32524	0	1	0	4373.38	3858.07	5818.52	Haloacid dehalogenase-like hydrolase domain-containing protein Sgpp
Q7XRE8	OSJNBa0036B21.2	0	1	0	8102.79	5072.06	7666.67	OSJNBa0006M15.19 protein
A0A8J8YFH7	OsJ_24793	0	1	0	5119.02	3684.48	5570.11	HVA22-like protein
A3C9P3	OsJ_33347	0	1	0	2316.04	1826.72	2764.21	Protein kinase domain-containing protein
Q07661	Os07g0492000	1	0	0	821745	429084	649437	Nucleoside diphosphate kinase 1
Q0DH69	Os05g0489100	1	1	0	4908.48	3178	4816.07	procollagen-proline 4-dioxygenase
A0A0P0WCM5	Os04g0519925	0	1	0	6998.98	4173.5	6327.9	Os04g0519925 protein
B9FQK2	OsJ_22422	0	1	0	4693.13	3405.16	5166.09	O-fucosyltransferase family protein
Q7F9U7	Os04g0182200	0	1	0	9306.15	4691.98	7122.29	OSJNBa0027O01.11 protein
B9EYI4	OsJ_02943	0	1	0	20461.7	15453	23476.2	Peroxidase
A0A0N7KFR7	Os02g0639700	0	1	0	2421.48	2157.01	3280.12	PRLI-interacting factor N-like
B9EV82	OsJ_01305	1	0	0	5146.33	3070.14	4679.4	magnesium-protoporphyrin IX monomethyl ester (oxidative) cyclase
Q67X26	P0690H04.12	1	0	0	2430.06	1015.97	1550.59	Uncharacterized protein P0690H04.12
B9EU92	OsJ_03938	0	1	0	17462.8	13363	20409.3	NAD(P)-binding domain-containing protein
B7EIA1	Os08g0139000	0	1	0	56547.5	47234.6	72185.9	RNA recognition motif containing protein
Q0J597	Os08g0452500	0	1	0	2920.9	1730.17	2654.79	Auxin-induced protein-related-like protein
A0A0N7KNI7	Os07g0513100	0	1	0	2432.07	1780.92	2735.83	Os07g0513100 protein
Q84M85	Os03g0857900	0	1	0	2066.45	1482.69	2277.87	Probable cytokinin riboside 5-monophosphate phosphoribohydrolase LOGL5
Q8RUM9	OSJNBb0008G24.26	1	0	0	14181.8	8679	13336.2	Amidophosphoribosyltransferase
Q7F8W1	OJ000315_02.12	0	1	0	8521.26	6226.12	9573.01	4-coumarate--CoA ligase, 4CL
A0A8J8YNY0	Os01g0140100	1	1	0	42839	26852.3	41323.3	aspartic proteinase, putative
Q6ESH0	Os02g0666500	0	1	0	9440.01	6741.08	10376.1	cytochrome P450
A0A0P0XIE2	OJ1323_A06.20	0	1	0	5491.94	3176.99	4893.67	Putative BAG domain containing protein
Q7Y0C8	Os03g0767000	0	1	0	111312	72807.6	112209	CYP74A1, Allene oxide synthase 1, chloroplastic
C7J3H1	Os06g0149300	0	1	0	51387	46408.7	71635.3	Os06g0149300 protein
Q0ILZ4	Os12g0611200	0	1	0	33986.5	27616.6	42645.4	DEAD-box ATP-dependent RNA helicase 9
A0A0P0VL01	Os02g0586500	0	1	0	3288.33	2419.75	3737.01	Small nuclear ribonucleoprotein Sm D1
Q6Z2T6	Os02g0744900	0	1	0	11154.2	7568.92	11711.6	Light-Induced Yellow Leaf 1 Gene, Geranylgeranyl diphosphate reductase, chloroplastic
A0A0P0WU88	Os06g0214300	0	1	0	7108.95	6375.24	9867.05	tuliposide A-converting enzyme (EC 4.2.99.22)
A0A0P0XHF7	Os08g0505200	0	1	0	4464.31	3224.03	4994.4	Os08g0505200 protein
A0A8J8YJ87	Os07g0106700	1	1	0	17283.7	8897.93	13791.9	Dirigent protein
B9G6M2	Os10g0517500	0	1	0	55263.9	37102.4	57533.9	Gamma-lyase
P0C361	psaC	1	1	0	6572.67	4275.51	6636.4	Photosystem I iron-sulfur center
A0A0N7KID7	Os03g0844600	0	1	0	54177.3	31180.2	48463.2	GDSL-like lipase/acylhydrolase
Q69TH8	Os06g0215900	0	1	1	13858.4	13631.5	21219	Putative 12-oxophytodienoate reductase 4
Q75W16	Os07g0622200	0	1	0	52424.7	42751.8	66589.7	Phospho-2-dehydro-3-deoxyheptonate aldolase 2, chloroplastic
A3BT58	OsJ_27326	1	0	0	47230.4	26939.6	41987.8	Fe2OG dioxygenase domain-containing protein
Q0DM51	Os03g0827700	0	1	1	15059.9	14576.2	22751.1	DEAD-box ATP-dependent RNA helicase 3, chloroplastic
A3BG29	P0022B05.111	0	1	0	6052.29	4954.63	7734.27	Pollen-specific protein NTP303
A0A0P0WD44	Os04g0548000	1	0	0	1866.59	1093	1707	Os04g0548000 protein
Q941T1	Os01g0848200	1	0	0	7374.05	3229.72	5044.08	Delta-1-pyrroline-5-carboxylate synthase 2
B9FNL9	Os05g0275700	0	1	0	2837.12	2706.41	4234.43	RING-type E3 ubiquitin transferase (cysteine targeting)
A3APH3	Os03g0836300	0	1	0	9725.45	8071.16	12639.7	Harpin inducing protein
A0A0P0UXB1	Os01g0119100	0	1	0	9355.96	6849.46	10748.2	Os01g0119100 protein
A0A8J8YJW2	Os01g0589100	0	1	0	24867.2	16789	26353	Os01g0589100 protein
A3BUY9	Os08g0522500	0	1	0	3979.09	2417.15	3794.23	chitinase
A3C856	Os11g0127700	0	1	0	1772.75	1721.04	2702.3	Os11g0127700 protein
Q0DWQ7	Os02g0801300	0	1	0	3871.26	3732.7	5866.56	Cyclin-B1-2
B9FCV3	Os04g0650300	1	1	0	15742.8	9890.22	15552.3	Probable glucuronosyltransferase Os04g0650300
A0A0P0WRL0	Os06g0103700	0	1	0	7217.58	5880.35	9248.76	Glutamine cyclotransferase
A0A0P0V4H0	Os01g0583200	1	0	0	5230.49	2951.5	4655.91	RNA-binding protein-like
A0A0N7KJI5	Os04g0564700	1	1	0	11541.7	7239.31	11425.7	Os04g0564700 protein
A0A8J8XCU4	Os10g0160000	0	1	0	4029.81	3065.79	4840.54	Ubiquitin carboxyl-terminal hydrolase
Q10E49	Os03g0708100	0	1	1	7700.46	7409.44	11718.3	Phytanoyl-CoA dioxygenase 1
D0TZC6	AGPsma	0	1	0	92500.8	78249.7	123995	ADP-glucose pyrophosphorylase
A0A0P0X6R2	Os07g0502900	0	1	0	6980.88	3358.71	5342.72	Os07g0502900 protein
Q2QPW1	Os12g0515600	1	1	0	4080.67	2538.14	4047.69	Guanylate kinase 1
Q10D12	LOC_Os03g53360	1	1	0	28565.7	16688.9	26617.7	Transferase family protein, expressed
Q2QS14	Os12g0443500	0	1	0	24498.5	17953	28693.4	UDP-glucose 6-dehydrogenase 4
Q0DLZ0	Os03g0837900	0	1	0	821.507	1006.68	1611.17	Os03g0837900 protein
A0A8J8XK83	Os01g0281600	1	0	0	9839.52	5175.63	8295.82	Os01g0281600 protein
Q5VPG8	Os06g0138100	0	1	0	6400.35	4304.42	6909.37	Peptide methionine sulfoxide reductase A5
Q7EXZ4	Os08g0509400	1	0	0	5795.86	2970.65	4769.1	Beta-glucosidase 28
Q0DAR1	Os06g0637500	0	1	0	3153.42	2748.36	4428.17	MYB transcription factor TaMYB1, putative, expressed
A0A0P0WLY8	Os05g0391200	0	1	0	8745.29	6142.29	9917.34	Os05g0391200 protein
Q84MF1	Os03g0423300	1	1	0	4765.39	3132.43	5060.25	Acyl-[acyl-carrier-protein] desaturase 4, chloroplastic
Q0JJU3	Os01g0716500	0	1	0	110954	77719.8	125678	Os01g0716500 protein
B9FLK1	OsJ_19506	0	1	0	5696.49	4546.9	7359.46	Uncharacterized protein
Q0DIU1	Os05g0363200	1	1	0	62767.7	40504.1	65632.8	UDP-glucuronate decarboxylase
B9FDQ3	Os04g0688100	0	1	0	1.57336e+06	1.33277e+06	2.16011e+06	Peroxidase
Q0D3C8	Os07g0693600	0	1	0	2899.39	2304.63	3749.6	Xylan O-acetyltransferase 7
Q0J2A5	Os09g0363900	1	0	0	19507.7	12949.1	21070.6	Os09g0363900 protein
B9F264	OsJ_05169	0	1	0	2638.13	1527.64	2491.5	HVA22-like protein
Q5KQD5	Os05g0101400	0	1	0	5059.19	3726.61	6087.72	Os05g0101400 protein
Q0ISS1	Os11g0473000	0	1	0	2016.97	1502.37	2457.18	ER lumen protein-retaining receptor
A0A0P0X3S4	OJ1715_A07.17	0	1	0	4967.27	4520	7397.69	F-box domain-containing protein
A0A0P0WYL9	Os06g0591600	0	1	0	14660.3	11337.9	18622.5	2-on-2 hemoglobin
Q84R49	Os03g0736300	0	1	0	16276.4	8429.76	13860	Endoglucanase 10
B9F0N4	OsJ_07197	0	1	0	11926.8	9177.54	15186.3	RRM domain-containing protein
Q0DEU9	Os06g0133600	1	1	0	27784.5	15952.9	26515.4	Os06g0133600 protein (Phi-1)
A0A0P0WYH9	Os06g0593800	1	1	0	4715.02	2475.71	4119.02	Glycosyltransferase
A0A0P0X9S9	Os07g0663800	1	0	0	7189.94	2921.12	4862.99	Os07g0663800 protein
A0A0P0X011	Os06g0675800	1	0	0	17946.1	10879.6	18135	Os06g0675800 protein (Fragment)
A3C087	Os09g0494200	1	0	0	11442.7	6748.75	11252.6	chitinase
A0A0P0WUD9	OSJNBa0080E19.21	0	1	0	5193.55	3992.92	6658.77	Leaf senescence protein-like
A0A0N7KIH5	Os04g0118400	1	0	0	22400	6412.99	10701.4	Os04g0118400 protein
A0A0P0W1Y0	Os03g0666700	1	1	0	5551.98	2410.39	4028.28	Expressed protein
Q6K9F6	Os02g0621300	1	0	0	32264.9	21155.8	35442.9	Very-long-chain aldehyde decarbonylase GL1-4
A0A0P0X493	Os07g0245100	0	1	0	20666.2	8131.14	13625.1	Os07g0245100 protein (Fragment)
Q0D3P7	Os07g0674100	1	0	0	12494.7	5949.92	9971.13	UDP-glucuronate decarboxylase
Q53NF0	Os11g0184300	0	1	0	9671.75	3792.03	6357.6	Putative beta-glucosidase 35
A0A5S6R784	Os03g0702000	1	0	0	3845.02	1086.52	1828.63	Glycosyltransferase
A0A0P0W7J0	Os04g0212200	0	1	1	2688.48	2444.97	4119.36	Os04g0212200 protein
A0A0P0WBD4	Os04g0465800	1	0	0	4218.9	1565.07	2638.05	Os04g0465800 protein
Q40746	Os02g0232900	0	1	0	14746.5	10030.9	16936	Aquaporin NIP1-1
A0A8J8XER1	Os04g0428950	1	1	0	94866.3	57981.5	97988.4	DNA/RNA-binding protein Alba-like domain-containing protein
Q7G7W2	OSJNBb0094K03.7	1	0	0	11416.5	6079.22	10293.6	3-ketoacyl-CoA synthase
Q6AT26	Os05g0176100	0	1	0	21001.5	12931.4	21903	Probable cellulose synthase A catalytic subunit 1 [UDP-forming]
B9EZ51	OsJ_03246	0	1	0	6420.67	3576.1	6072.46	alpha-amylase
A3AIX1	OsJ_11197	1	0	0	18980.8	11752.1	19956.4	VWFA domain-containing protein
A0A0P0V9V4	Os01g0833000	0	1	0	1101.54	842.269	1433.16	Os01g0833000 protein (PPR protein)
A3BE48	OsJ_22181	0	1	1	5340.69	4910.94	8395.38	NAD-dependent epimerase/dehydratase domain-containing protein
B7E4J4	Os05g0382600	0	1	0	66551.3	20882.1	35806.1	Os05g0382600 protein
Q7G7G1	Os10g0529400	1	1	0	5812.67	3264.93	5602.68	glutathione transferase
B7E905	Os09g0501200	0	1	1	333995	296704	509403	Os09g0501200 protein
A0A8J8YRB8	OsJ_09191	0	1	0	15198.1	12502.9	21472.2	Hydroxymethylglutaryl-CoA synthase
A0A0P0V8L9	Os01g0763200	1	0	0	1002.28	894.116	1024.48	Os01g0763200 protein
A0A0P0X5R2	Os07g0486100	1	0	0	1942.77	796.651	1379.25	Protein RFT1 homolog
A3A4S3	Os02g0228300	0	1	0	6842.84	4723.84	8197.01	CLAVATA1 receptor kinase
A0A0P0V8K4	Os01g0763000	0	1	0	3600.82	2593.76	4521.19	Os01g0763000 protein
A0A0P0Y374	Os11g0549635	0	1	0	1322.58	807.613	1408.59	OsABC1-14, Activity of bc1 complex
A0A8J8XL77	Os03g0275900	0	1	0	2833.81	2312.19	4044.13	RING-type E3 ubiquitin transferase
Q69Y18	Os06g0214800	0	1	0	8487.22	7132.95	12490.2	Os06g0214800 protein
B9F6Q8	OsJ_10107	1	0	0	2302.3	1038.91	1825.65	GH10 domain-containing protein
Q0E4A8	Os02g0128000	0	1	0	1188.26	1492.23	2623.18	18.9 kDa heat shock protein
B9G994	OsJ_32854	0	1	1	3764.74	3339.09	5871.87	Histone-binding protein RBBP4 N-terminal domain-containing protein
A0A8J8XAT6	Os12g0405200	0	1	0	12926.6	8656.17	15241.1	Os12g0405200 protein
Q6L4D4	Os05g0380900	0	1	0	690.196	942.106	1661.89	Probable calcium-binding protein CML15
Q0D557	Os07g0580900	0	1	0	9152.54	7622.86	13478.9	Geranylgeranyl diphosphate synthase
A3BM44	Os07g0611500	0	1	0	0	478.691	846.914	CHP-rich zinc finger protein-like
Q2R4J1	Os11g0472500	0	1	0	4265.79	3025.2	5355.1	GDT1-like protein 3
Q5JM88	Os01g0973400	0	1	1	2220.38	2085.51	3694.13	Os01g0973400 protein
B9F5D9	Os02g0326200	0	1	1	926.404	919.319	1645.43	Os02g0326200 protein
B9ETR7	OsJ_03768	0	1	0	3876.87	3050.43	5428.61	Phosphoglycerate kinase
B9EZQ8	OsJ_03507	1	0	0	8175.1	4953.5	8850.46	AAA+ ATPase domain-containing protein
A0A0P0VLR8	Os02g0621800	0	1	0	9798.05	7984.2	14269.6	Long-chain-alcohol oxidase
A0A0N7KCJ4	Os01g0210600	0	1	0	113854	104650	187207	Os01g0210600 protein
Q10RD8	OJ1607A12.8	1	1	0	5700.97	3219.12	5773.67	3-ketoacyl-CoA synthase
A0A8J8XUQ6	Os12g0223300	0	1	0	15257.1	14864.3	26744	Os12g0223300 protein
A0A0P0XQP0	Os09g0521100	1	1	0	10531.3	6094.17	11015.1	3-ketoacyl-CoA synthase
B9GBI1	OsJ_34986	1	0	0	2291.26	816.673	2219.88	Uncharacterized protein
A0A0N7KPR5	Os08g0368000	0	1	0	3521.04	2334.98	4236.9	Coatomer subunit delta
Q851Y7	Os03g0851200	0	1	0	8982.91	7251.61	13181	Monothiol glutaredoxin-S7, chloroplastic
Q6AWY7	Os06g0204800	0	1	0	1979.17	1876.54	3416.18	Growth-regulating factor 2
A3C0I3	OsJ_29965	1	1	0	1861.76	692.44	1894.97	Uncharacterized protein
Q7XPH6	OsJ_16341	0	1	0	13203	8259.34	15111.6	OSJNBb0003B01.7 protein
Q9FW70	Os10g0512800	0	1	0	63724.9	46588	85680.3	Kinesin-like protein KIN-7K, chloroplastic
A3BZI0	Os09g0454600	1	0	0	116645	65871.4	121618	Os09g0454600 protein
Q6AU98	Os05g0410200	0	1	0	5235.8	3464.61	6424.03	alpha/beta hydrolase fold, putative
Q0J0N4	Os09g0491100	0	1	0	64268.7	19673.2	36546.8	Beta-glucosidase 30
A3BF10	Os06g0697600	0	1	0	3056.08	2274.68	4256.61	AAA-type ATPase-like
Q7XMJ2	Os04g0375900	0	1	0	2639.85	1412.91	2659.65	Kinesin-like protein KIN-10B
Q5Z563	Os06g0514800	1	1	0	421556	203193	382667	THION9 - Plant thionin family protein precursor
A3AYW3	OsJ_16721	1	0	0	4352.39	2190.05	4125.04	Protein kinase domain-containing protein
A0A0P0V939	Os01g0788400	1	1	0	17105.3	7924.4	15033.2	Pectinesterase
A0A0N7KI73	Os03g0794200	0	1	0	5184.21	3665.26	6961.9	Os03g0794200 protein
A3AWG6	Os04g0565200	0	1	0	10922.8	5838.39	11097.9	Glycosyltransferase
A0A0P0Y3D1	Os11g0502700	0	1	0	3762.14	2398.63	4563.42	AT2G43780, cytochrome oxidase assembly protein
Q5JM91	Os01g0973000	1	0	0	2752.86	1596.16	3059.01	Os01g0973000 protein
B9EUE7	OsJ_04072	1	1	0	3805.55	2154.16	4143.53	NADP-dependent oxidoreductase domain-containing protein
B9G4E0	Os09g0498800	1	1	0	12498.6	6708.69	12963.5	O-fucosyltransferase family protein
A0A979HKD6	Os01g0589000	1	0	0	932.87	396.915	1153.17	30S ribosomal protein S1-like
A0A0P0VFJ2	Os02g0185200	0	1	0	11453.3	7238.96	14044.2	Os02g0185200 protein
B9FJP9	OsJ_18888	0	1	0	1863.4	1139.19	2212.94	Methyltransferase
A0A0P0VMS9	Os02g0664100	1	0	0	4606.25	2356.83	4597.44	Os02g0664100 protein
Q6YT05	Os08g0548300	1	0	0	2974.81	1842.17	3593.63	Os08g0548300 protein
Q9XHL5	Os08g0512700	1	1	0	2614.67	1580.75	3102.8	3-hydroxy-3-methylglutaryl-coenzyme A reductase 3
B9G058	OsJ_26792	0	1	0	2836.75	2109.19	4141.02	Ubiquitin-like domain-containing protein
A0A0P0X9J2	Os07g0645500	1	0	0	2459.78	1428.51	2820.06	Os07g0645500 protein
A3C053	BGLU29	0	1	0	27477.5	6777.61	13461.8	Beta-glucosidase 29
A2ZXX5	Os01g0753800	1	0	0	2505.9	1073.24	2137.81	Os01g0753800 protein
B9F673	OsJ_09916	0	1	0	2345.2	1522.55	3047.1	cysteine synthase (EC 2.5.1.47)
B9EYL0	OsJ_03000	0	1	0	1177.92	849.314	1700.23	Uncharacterized protein
A3C602	Os10g0491000	0	1	1	5977.67	5388.7	10796	Basic secretory protein
A3A236	OsJ_04975	1	0	0	829.236	296.932	896.424	Uncoupling protein
A0A0N7KNB7	OJ1123_B01.104	1	0	0	1902.84	731.353	1478.92	Os07g0418600 protein
A0A0P0Y7F4	Os12g0174700	0	1	1	5131.66	4291.24	8696.69	Dirigent protein
Q6YVM4	Os07g0252400	1	0	0	3131.12	1117.84	2282.64	Probable cellulose synthase A catalytic subunit 6 [UDP-forming]
B9EVG2	OsJ_04465	1	0	0	1655.5	695.929	1422.58	ceramide glucosyltransferase
A0A0P0VYT3	Os03g0418800	1	0	0	14366.1	8733.25	17895.2	Os03g0418800 protein
A2ZV49	Os01g0602400	0	1	0	6884.86	4913.97	10082.5	Cytochrome P450 (CYP72C)-like
A3CCY3	Os11g0592200	0	1	0	17856.4	14708.2	30700.4	Os11g0592200 protein
Q0IMQ9	Os12g0553200	1	1	0	1673.27	959.772	2039.01	Os12g0553200 protein
A3BZL9	Os09g0461500	1	0	0	11690	5166.69	11037.3	Os09g0461500 protein
Q0D7G0	Os07g0251200	0	1	1	19686.2	17710.2	37855.2	Os07g0251200 protein
Q0JM79	Os01g0529800	0	1	0	2309.89	1155.58	2471.95	very-long-chain 3-oxoacyl-CoA synthase (Fragment)
Q0D5S6	Os07g0539100	0	1	0	28839.4	15358.9	32884.7	Beta-1,3-glucanase
Q0JJD4	Os01g0746700	1	1	0	3599.47	1933.99	4190.54	Mannan endo-1,4-beta-mannosidase 2
Q6H5V9	Os02g0637800	0	1	0	1982.07	1411.1	3076.6	Os02g0637800 protein
A2ZPB9	OsJ_00398	1	0	0	3218.14	1422.58	3140.2	Uncharacterized protein
A0A0P0Y5Q7	Os11g0702100	1	1	0	15353.6	7696.86	17035.8	Chitinase III C10701-rice
B9G9L1	Os11g0168300	0	1	0	69088.7	36081.4	80136.9	Os11g0168300 protein
Q0DZ85	Os02g0639500	0	1	0	1072.89	437.096	648.224	Expansin-B16
Q84UP7	Os08g0160500	1	0	0	4687.45	1923.45	4293.84	Probable mixed-linked glucan synthase 6
A0A0P0W9X3	Os04g0407900	1	0	0	7255.38	3618.17	8088.81	Os04g0407900 protein (Fragment)
A0A0P0X6S6	Os07g0537600	1	0	0	8849.46	2943.46	9898.67	Os07g0537600 protein
Q0D8E6	Os07g0164800	0	1	1	10706.8	7814.47	17568.4	Neurofilament triplet M protein-like protein
A0A5S6RA50	Os04g0456200	0	1	0	4918.86	2261.29	5089.38	OSJNBa0006M15.18 protein
B9FAJ1	Os03g0122300	0	1	1	3744.36	3365.61	7602.15	flavonol synthase/flavanone 3-hydroxylase, putative, expressed
A0A0P0Y7J9	Os12g0169000	0	1	0	2726.17	1469.53	3345.26	acetyl-CoA acetyltransferase, putative
B9G9Z0	OsJ_33349	1	0	0	1691.47	592.171	1359.52	Protein kinase domain-containing protein
A0A8J8XIK1	Os12g0191500	0	1	0	4523.68	925.053	2153.57	Peroxidase
Q6AVA8	Os05g0405000	1	0	0	66516.4	32903.4	77020.1	Pyruvate, phosphate dikinase 1, chloroplastic
Q8W2X5	Os10g0536400	0	1	1	6890.15	6287.32	14717.9	Flavanone 3-dioxygenase 2
A0A0N7KJ74	Os04g0469000	0	1	1	437.025	368.259	1305.07	OSJNBa0016O02.17 protein
A0A0P0WHY8	Os05g0149400	0	1	1	3483.14	2568.07	6110.69	1-aminocyclopropane-1-carboxylate oxidase
Q0DMV9	Os03g0790500	0	1	0	1837.63	1229.54	2949.35	Os03g0790500 protein
B9FUR3	OsJ_25488	1	1	0	3597.69	1845.47	4477.08	Uncharacterized protein
A0A0P0WGL2	Os04g0688300	0	1	0	733564	512760	1.25354e+06	Peroxidase
A0A0P0UYB9	Os01g0152000	0	1	0	2479.12	2131.22	5287.54	non-specific serine/threonine protein kinase (EC 2.7.11.1)
A0A0P0Y5N9	Os11g0702200	1	0	0	4903.01	1339.6	3346.72	Chitinase III C10701-rice
Q53JI9	Os11g0236100	1	0	0	40056.6	16771.4	41931	Probable sucrose-phosphate synthase 5
A3A9L6	Os02g0649800	0	1	0	44096.6	24427.6	61334.8	Cytochrome b5
Q0JFI2	Os04g0101400	0	1	1	751.811	568.999	1430.4	Cytochrome P450 93G1
Q7G765	Os10g0113100	1	0	0	3354.41	1132.38	2857.31	Probable NAD(P)H-dependent oxidoreductase 2
Q7XEJ5	Os10g0419500	0	1	0	2180.33	1629.55	4196.21	Acireductone dioxygenase 4
Q10KF8	B1166C06.3	0	1	0	2308.49	1361.92	3535.3	Aminotransferase-like
A2ZNN6	OsJ_00169	0	1	0	963.881	732.145	1923.99	DUF1618 domain-containing protein
Q7G4P2	Os10g0189600	1	1	0	14586.6	5434.05	14447.2	Long chain base biosynthesis protein 1c
B9G3T7	Os09g0437500	0	1	0	2189.11	758.652	3053.13	Os09g0437500 protein
Q0J385	Os09g0248100	0	1	0	16977.1	2768.09	7566.76	Endosperm specific protein SC3
A0A0P0X174	Os06g0720700	0	1	0	361.383	11985.3	34139.5	DUF1618 domain-containing protein
A3CCY6	OsJ_34487	0	1	1	12535.9	12235.5	35250	Barwin domain-containing protein
B9FB12	OsJ_09379	0	1	0	777.219	244.391	1076.5	Uncharacterized protein
Q0DY47	Os02g0716500	1	0	0	11304.4	4791.48	14099.9	Delta-12 oleate desaturase
A3AQF6	OsJ_13620	1	0	0	16674.7	5541.72	16431.2	Uncharacterized protein
B9FUQ7	Os07g0664400	0	1	0	9452.81	4674.47	13932.3	Os07g0664400 protein
Q0JJS8	Os01g0719700	0	1	0	1644.44	269.364	1211.53	Fe-S cluster assembly factor HCF101, chloroplastic
C0SQ89	Os10g0104900	1	0	0	2497.83	1395.6	4213.42	DNA (cytosine-5)-methyltransferase CMT3
A3CFL9	OsJ_35468	1	0	1	28737.6	1876.54	5711.57	Uncharacterized protein
A0A5S6R7G2	Os06g0185100	0	1	0	2794.14	1166.11	3591.95	Short-chain alcohol dehydrogenase
Q7X7X4	Os04g0180400	0	1	0	2539.02	897.902	4325.42	Cytochrome P450 99A2
Q0JR25	Os01g0124401	0	1	0	719548	32398	106182	Bowman-Birk type bran trypsin inhibitor
A3AYV8	Os04g0688200	0	1	0	4132.26	1613.53	5440.62	Peroxidase
A3AYW0	Os04g0688500	1	1	0	196325	138165	490764	Peroxidase
A3BNL9	OsJ_25655	1	1	0	25732.3	10157.3	38507.1	Glycine-rich cell wall structural protein-like
A0A0P0V070	Os01g0238500	1	0	0	3253.07	1254.05	4783.17	Branched-chain amino acid aminotransferase-like
A0A0N7KGD7	Os02g0829600	0	1	0	1867.76	338.947	1973	Os02g0829600 protein
A0A0P0XBH0	Os08g0136300	1	0	0	38284.1	8535.67	35008.5	33-kDa secretory protein
A0A0P0WX99	Os06g0517700	0	1	0	105904	37410.6	158397	Os06g0517700 protein
Q0DBL2	Os06g0554300	1	0	0	1178.08	453.01	2159.21	Dentin sialophosphoprotein-like
B9G2C4	Os09g0250700	0	1	1	1021.29	444.125	3337.66	ABC1 family protein-like
A0A8J8YLD6	Os12g0226900	0	1	1	4057.39	827.929	7039.86	Os12g0226900 protein
A0A0N7KNT6	Os07g0601000	0	1	0	1224.81	0	3191.13	Os07g0601000 protein
A0A0P0UXI8	Os01g0118400	1	0	0	1063.93	0	296.788	Os01g0118400 protein
A0A0P0UZR6	Os01g0221400	0	1	0	295.631	0	1650.72	Os01g0221400 protein
A0A0P0V385	Os01g0514600	1	0	0	1040.8	0	614.652	Os01g0514600 protein
A0A0P0VSX6	Os03g0140100	1	0	0	1186.26	0	371.852	noroxomaritidine synthase (EC 1.14.19.50)
A0A0P0VUY0	Os03g0227400	0	1	0	507.311	0	1554.45	Os03g0227400 protein
A0A0P0X7V2	Os07g0564500	1	1	0	2007.98	0	2134.59	NADH:ubiquinone reductase (non-electrogenic)
A3C8H1	OsJ_32908	0	1	0	1347.02	0	2956.99	EF-hand domain-containing protein
A3CBJ9	Os11g0503900	1	0	1	1244.61	0	451.276	Sulfotransferase
A3CBV6	Os11g0528500	1	0	0	2632.04	0	963.481	Os11g0528500 protein
B9F204	Os02g0704300	0	1	0	1027.92	0	1413.18	ATP hydrolysis activity
B9FGB1	Os04g0531750	1	1	0	16010	0	28072.8	short-chain dehydrogenase/reductase, putative
B9FJI2	Os05g0462000	1	1	0	934.189	0	671.758	Similar to plant-specific domain TIGR01589 family protein
B9FYF2	Os08g0546700	1	1	0	1746.46	0	945.006	OsRhmbd14, Peptidase S54, rhomboid domain containing protein
J3JRV6	OSJNBa0009P12.4	0	1	0	213.135	0	1313.91	OSJNBa0009P12.4 protein
Q0DAC3	Os06g0662800	1	0	0	1841.51	0	291.42	pollen allergen, putative
Q0JG99	Os01g0934800	1	1	0	3502.09	0	3785.59	Esterase PIR7B
Q10BR5	Os03g0807400	0	1	0	148.57	0	552.183	Calreticulin family protein, expressed
Q3T5N4	Os09g0522000	0	1	0	261.531	0	658.355	AP2/EREBP, Dehydration-responsive element-binding protein 1B
Q5VQL3	Os01g0172100	0	1	0	954.778	0	1497.98	Phosphoenolpyruvate/phosphate translocator 3, chloroplastic
Q5ZCB1	Os01g0124000	1	0	0	1173.04	0	504.57	Os01g0124000 protein
Q653H7	Os06g0685700	0	1	0	214.076	0	641.163	Auxin response factor 18 (OsARF10)
Q7XSN6	Os04g0617900	0	1	0	1043.62	0	1928.56	Germin-like protein 4-1
Q7XWU8	Os04g0228400	0	1	0	386.591	0	21747.4	OsEXP1
Q9LD07	Os03g0102700	1	1	0	978.412	0	949.671	Expansin-B7

## Sheet: Data_Set2
Supplemental_Data_Set2. DEPs significantly changed in Hybrid-9311 compare group.
		Average relative protein levels
Uniprots	RAP_Locus	9311	Hybrid	9311NIL	Description
A0A0N7KDH3	Os01g0672166	1517.78	2471.02	2000.4	Os01g0672166 protein
A0A0N7KN82	Os07g0259700	1812.82	2833.5	2091.79	H-BTB6 - Bric-a-Brac, Tramtrack, Broad Complex BTB domain with H family conserved sequence
A0A0P0UZW5	Os01g0204000	1827.59	3622.94	2936.06	DNA polymerase delta subunit 3
A0A0P0VQW6	Os02g0805250	1714.16	2675.13	2571.68	helix-loop-helix DNA-binding domain containing protein, expressed
A0A0P0VY57	Os03g0342900	170387	256917	228548	Os03g0342900 protein
A0A0P0W2B5	Os03g0696300	2064.06	3769.58	2738.73	Nuclear transcription factor Y subunit
A0A0P0W696	Os04g0117800	14679.8	29802.8	25930.3	Os04g0117800 protein
A0A0P0WBI8	Os04g0467400	439.073	975.689	853.577	Os04g0467400 protein
A0A0P0WBV9	Os04g0488100	2481.69	4014.04	2723.61	OJ991113_30.15 protein
A0A0P0WFU0	Os04g0652400	0	1189.43	600.984	sulfate transporter, putative, expressed
A0A0P0WIM3	Os05g0170800	1021.29	1915.55	1453.11	uvrB/uvrC motif family protein
A0A0P0WIW7	Os05g0188600	4174.11	6754.82	4741.68	homeobox domain containing protein
A0A0P0WNP9	Os05g0477900	30686.3	51004.6	34446.5	Non-specific lipid-transfer protein
A0A0P0WQP8	OSJNBa0017N18.11	1505.9	3057.09	1762.39	Anaphase-promoting complex subunit 10
A0A0P0X195	Os06g0714300	0	1315.88	581.127	OsSAUR29
A0A0P0X8D0	Os07g0588800	1407.16	2136.21	1437.46	Queuosine salvage protein
A0A0P0XC91	Os08g0169600	0	779.256	409.284	expressed protein
A0A0P0XD90	Os08g0238200	2897.36	8996.65	8968.89	Os08g0238200 protein
A0A0P0XMB0	Os09g0402100	299920	461681	421522	DNA binding protein PF1
A0A0P0Y1D9	LOC_Os11g20160	10637.3	21797.3	18785.3	O-methyltransferase
A0A0P0Y2T0	Os11g0507200	7945.64	14149	3521.94	Os11g0507200 protein
A0A0P0Y966	Os12g0288900	1941.34	3103.02	2663.36	Mitochondrial inner membrane protease ATP23
A0A8J8XFQ8	Os03g0277600	8411.82	19264.2	13190.6	cysteine-rich repeat secretory protein 55 precursor, putative, expressed
A0A8J8XIF3	Os02g0134300	903.281	1887.38	1026.05	Transcription elongation factor 1 homolog
A0A8J8XSQ9	Os01g0338100	2929.84	5470.6	3724.21	Transcription initiation factor TFIID subunit 13
A0A8J8XXP2	Os09g0572700	2172.16	5362.73	3053.08	Os09g0572700 protein
A0A8J8XYG9	OsJ_03411	402.04	495.305	563.128	Uncharacterized protein
A3A663	Os02g0321600	1275.4	1685.01	1723.84	Os02g0321600 protein
A3ALX8	Os03g0708400	7505.07	11353.4	10620.2	Os03g0708400 protein
A3AWR9	OsJ_15912	650.463	2095.5	1243.27	Uncharacterized protein
A3BCV7	OsJ_21734	1959.48	3028.97	2840.16	DUF4408 domain-containing protein
A3C034	OsJ_29814	1260.34	2236.06	1854.34	C2H2-type domain-containing protein
A3C558	OsJ_31674	1211.41	2485.88	1839.6	Protein kinase domain-containing protein
B9F863	OsJ_10647	10717	16076.8	10346.1	non-reducing end alpha-L-arabinofuranosidase
B9FA69	Os03g0653100	0	488.637	300.815	OsFBX99 - F-box domain containing protein, expressed
B9FQ42	Os06g0639300	0	430.86	108.531	Methyltransferase-like protein 22
B9FQU5	OsJ_22618	1036.03	1967.81	1531.22	CBF1-interacting co-repressor CIR N-terminal domain-containing protein
C7J319	Os05g0386201	3823.63	5763.11	4800.66	Os05g0386201 protein
P46609	Os03g0727000	925.885	2137.15	1507.76	OSH1Homeobox protein knotted-1-like 6
Q0D9J1	Os06g0713800	2449	5004.79	2373.44	Alpha-amylase isozyme 2A
Q0DB04	Os06g0610800	552.484	3308.26	1899.61	Os06g0610800 protein
Q0DWH4	Os02g0815200	2332.8	3798.11	3262.03	Os02g0815200 protein
Q0DZD4	Os02g0629000	5221.12	8631.49	4567.59	Os02g0629000 protein
Q0ITD5	Os11g0266800	3802.83	5762.97	5661.7	Os11g0266800 protein
Q0J0K1	Os09g0507100	6104.87	9375.95	6454.06	Squamosa promoter-binding-like protein 18, SPL18
Q0JGS5	Os01g0907900	3979.49	6063.08	4297.84	Protein terminal ear1 homolog
Q10LJ9	LOC_Os03g22490	13586.2	20414.3	16681.4	Heavy metal-associated domain containing protein, expressed
Q5JK20	Os01g0927600	1696.55	2708.5	2414.43	Auxin response factor 4
Q5QLR2	Os01g0667900	1809.09	3102.98	2507.19	Monothiol glutaredoxin-S5
Q5U1S9	prx14	161704	250999	170570	Peroxidase
Q5W6H5	Os05g0349700	13111.8	20854	17768.3	Chlorophyll synthase, chloroplastic
Q652B0	Os09g0526600	11057.4	17934.3	15732.6	Heat stress transcription factor B-2c
Q652K4	Os09g0531600	5236.19	7859.44	5907.98	Protein SHORT INTERNODES 1
Q652V8	Os06g0253100	1359.75	2182.47	1656.48	16.0 kDa heat shock protein, peroxisomal
Q69S50	Os07g0555100	13544.6	21582.2	18631.8	Os07g0555100 protein
Q6AVD5	Os05g0251300	16590.8	26200.7	25668.2	Os05g0251300 protein
Q6ZB90	Os08g0479400	12351	19134.1	14188.8	Zinc-finger homeodomain protein 2
Q7F3T2	Os01g0169400	1463.43	3116.22	1862.99	DUF260 domain containing protein, putative, expressed
Q7XDD0	Os10g0478000	18906.8	29718.5	23089.6	TAW1, regulator of rice inflorescence architecture
Q7XE25	Os10g0440500	9999.08	16644.5	11535.6	Heavy metal-associated domain containing protein, expressed
Q7XR81	OsJ_16547	4320.55	7253.76	5642.51	OSJNBa0043A12.4 protein
Q8S3Q9	Os02g0706600	61692.8	96824.3	81895.1	Zinc-finger homeodomain protein 7
Q943E7	Os01g0136000	2334.99	4726.92	4259.17	16.9 kDa class I heat shock protein 3
Q9AUK4	Os03g0684400	927.378	3273.58	1361.28	Magnesium transporter MRS2-A, chloroplastic
A0A0P0VGJ8	Os02g0221100	0	524.528	0	OsbHLH029
A0A0P0VVE5	Os03g0244200	2593.01	3908.59	1815.56	thaumatin-like protein 1 precursor, putative
A0A0P0WTD9	Os06g0169900	0	4285.19	0	Similar to GOS9 protein
A0A5S6RDN2	Os01g0946500	5644.74	13530.5	4660.44	glycosyl hydrolases family 17, putative, Similar to Glucan endo-1,3-beta-glucosidase GV (EC 3.2.1.39)
A0A8J8Y515	Os01g0674700	1521.84	2886.67	1089.7	ALS3, pentatricopeptide repeat protein
A3ASQ5	Os04g0352400	26592.9	45269.9	24692.6	OsFKBP65, large rice FK506 binding protein gene
B9F211	OsJ_08086	877.542	1587.05	958.169	RING-type E3 ubiquitin transferase
B9FH56	Os05g0142400	2227.5	3533.11	2067.78	Os05g0142400 protein
B9FJK3	Os05g0468200	1797.66	3253.98	2024.7	DUF1618 domain-containing protein
B9FX99	Os07g0486400	827.795	2331.67	973.887	CsAtPR5, putative
B9G0E6	Os08g0337300	1086.43	2137.15	1154.1	EDM2, putative
Q0ITL6	Os11g0241700	3314.04	6996.46	1453.48	pectinesterase
Q10GM4	Os03g0622100	1252.21	3153.92	1807.78	B3 domain-containing protein
Q10M41	Os03g0324300	3639.79	6301.58	3445.64	MHZ6, mao huzi 6
Q5SND2	Os06g0172200	0	648.269	0	Probable calcium-binding protein CML30
Q5VRR2	Os06g0166400	6696.98	12065.9	7791.61	AP2/ERF domain-containing transcription factor
Q5W659	Os05g0347400	19957.9	30342.6	18684.9	Protein G1-like9
Q655Y0	Os06g0665400	3555.45	5597.06	2827.94	APO1, ABERRANT PANICLE ORGANIZATION 1
Q6H509	Os02g0174100	0	612.092	0	Squamosa promoter-binding-like protein 4, OsSPL4
Q6Z9C8	Os08g0546800	2654.37	4250.06	2704.45	Heat stress transcription factor B-2b
Q7EXZ2	Os08g0509600	16700.5	26563.5	16001.5	SPL14, Ideal Plant Architectutre1
A0A0N7KN40	Os07g0206800	8117.05	12511.5	12336.8	Os07g0206800 protein
A0A0P0VAL7	Os01g0861900	749.319	2511.63	1949.88	Os01g0861900 protein
A0A0P0VR79	Os02g0817000	2342.1	3752.33	3657.87	Os02g0817000 protein
A0A0P0WLW3	Os05g0390100	0	1773.94	960.893	FZL, putative
A0A0P0WP53	Os05g0498400	13534.2	34683.6	32509.3	Os05g0498400 protein
A0A0P0WRX2	Os06g0114600	3056.8	4764.94	4590.56	Os06g0114600 protein
A0A0P0XF87	Os08g0388300	0	1966.23	1376.19	RGH1A, putative
A3ALR1	Os03g0698900	36532.8	67042.2	64645	Os03g0698900 protein
B9F5K6	OsJ_09701	78383.2	147802	123837	Peptidase A1 domain-containing protein
Q53M44		13800	24939.6	21949.1	At2g43970/F6E13.10
Q75I13	Os03g0433200	767.612	1854.65	1320.24	Protein SHORT-ROOT 2
A0A0P0UZT6	Os01g0224400	0	552.761	426.668	Os01g0224400 protein
A0A0P0V9J2	Os01g0805500	0	1298.75	872.741	Glycosyltransferase
A0A0P0XFZ8	Os08g0416601	39895.1	60048.8	30474.8	Os08g0416601 protein
A0A0P0XVI2	Os10g0486100	905.21	1347.14	326.035	Putative cytochrome P450 protein
A0A0P0Y906	Os12g0281600	0	436.268	290.843	NB-ARC domain containing protein, expressed
A0A0P0YC47	Os12g0578000	0	956.321	683.136	Os12g0578000 protein
A0A8J8Y015	Os01g0590200	0	1835.94	2022.33	Os01g0590200 protein
A3BBC5	Os06g0332800	10548.2	15935.8	17154	Os06g0332800 protein
A3C793	OsJ_32440	0	727.21	231.165	Fe2OG dioxygenase domain-containing protein
A3CA23	Os06g0289900	5270.1	13852.7	24827.9	Glycosyltransferase
B9EWK2	OsJ_04839	0	6622.85	9914.38	Uncharacterized protein
B9FA84	OsJ_12063	1387.51	2464.54	2765.56	Uncharacterized protein
B9FLT3	OsJ_19692	18221	32030.1	33068.4	BED-type domain-containing protein
B9FQE7	OsJ_22305	0	1455.17	116.348	MATH domain-containing protein
C6YXK3	Os11g0171300	0	561.457	109.57	AldP, chloroplastic aldolase-encoding gene,
C7J4Q1	Os07g0460100	0	1995.54	2162.27	Os07g0460100 protein
Q0D4W8	Os07g0599600	1077.06	3691.95	428.159	Early nodulin 75-like protein, retrotransposon protein
Q0E3F8	Os02g0177300	0	5407.08	1403.06	Squamosa promoter-binding-like protein 5, SPL5
Q0JB35	Os04g0559100	521.68	1241.46	1304.09	Os04g0559100 protein
Q0JM27	Os01g0547200	273.252	748.957	791.319	Os01g0547200 protein
Q5JLP4	Os01g0940000	2753.43	4228.6	5720.81	CKX4, Cytokinin dehydrogenase 4
Q6MWB6	Os02g0472350	0	12922.1	2860.06	transposon protein, putative, CACTA, En/Spm sub-class, expressed
Q6UUM0	OSJNBa0017M13.2	519.788	962.42	1141.44	Uncharacterized protein
Q6YTV3	OJ1121_A05.12	1042.26	2170.93	2322.03	Uncharacterized protein OJ1121_A05.12
Q941X2	Os01g0827300	0	1876.9	84.8928	Laccase-3
A0A0N7KEN0	Os02g0136933	2334.21	5545.62	6863.84	Os02g0136933 protein
A0A0N7KJ13	Os02g0534800	1.01735e+06	1.62736e+06	2.29385e+06	40S ribosomal protein S14
A0A0N7KKW5	Os05g0455200	0	834.323	1281.08	homeodomain protein, putative
A0A0P0V8G2	Os01g0761100	26472.9	60033.9	61765.9	Os01g0761100 protein
A0A0P0WEV6	Os04g0618050	1648.54	3478.82	4869.35	Os04g0618050 protein
A0A0P0WHE1	Os05g0112800	1474.39	2931.18	3338.54	Os05g0112800 protein
A0A0P0WNF2	Os05g0463400	2562.04	4023.33	4161.43	Os05g0463400 protein
A0A0P0WPB4	Os05g0499800	0	1200.25	2579.24	Glycosyltransferase
A0A0P0WTE3	Os06g0167400	0	1152.71	2212.01	Alkyl transferase
A0A0P0X033	Os06g0666600	3079.03	5265.82	5696.43	Glyceraldehyde-3-phosphate dehydrogenase
A0A0P0XBB8	Os08g0116700	0	1875.11	2585.51	VPS13-like protein
A0A0P0YAD0	Os12g0484700	792.33	1708.73	1725.53	Protein yippee-like
A0A8J8XJZ1	OsJ_32879	4648.68	6992.95	8759.72	U3 small nucleolar ribonucleoprotein protein MPP10
A0A8J8XZI4	Os03g0860900	3212.7	6282.92	9299.97	Os03g0860900 protein
A0A8J8Y668	OsJ_34892	21833.7	33868.2	38052.7	Enoyl reductase (ER) domain-containing protein
A3A8Z6	OJ1004_A05.10	1452.04	5099.85	5655.28	Enhancer of rudimentary homolog
A3ANS4	Os03g0804100	2159.99	3778.14	4384.1	Os03g0804100 protein
A3BD94	OsJ_21863	2454.25	4407.73	4867.84	TFIIS central domain-containing protein
A3BFD7	OsJ_22654	50147.3	77882.1	115396	Membrane lipoprotein
A3C023	Os09g0482900	5135.59	7994.45	10409.8	Glycosyltransferase
B9ET96	OsJ_03628	2734.39	7539.48	11365.7	TRUD domain-containing protein
B9EXE2	OsJ_02121	546.861	2424.03	3229.57	Uncharacterized protein
B9FKV8	OsJ_19012	7047.53	13496.4	14197.1	BZIP domain-containing protein
B9FQ91	OsJ_22182	2132.93	5148.25	5407.8	NAD-dependent epimerase/dehydratase domain-containing protein
B9FR00	Os06g0728000	169178	370757	481489	HMGB1
B9FSA2	OsJ_20649	0	2264.64	2470	DEP domain-containing protein
B9FVA6	OsJ_22939	7423.86	13556.8	15187.8	Phospholipase A-2-activating protein
Q0IWG6	Os10g0510300	0	1327.37	1353.76	Os10g0510300 protein
Q0IY78	Os10g0358700	625.611	894.547	1589.27	Os10g0358700 protein
Q0IZT2	Os09g0551600	6166.29	14922.1	20947.2	HMGd1
Q0J9J6	Os04g0648700	1173.75	3149.2	3349.68	Crossover junction endonuclease EME1
Q10CE7	Os03g0785900	0	1286.93	2146.49	Probable glutathione S-transferase GSTU1
Q10HK5	LOC_Os03g38820	12872.7	22808.7	26932.9	Transposon protein, putative, Mutator sub-class, expressed
Q53JF7	Os11g0167800	51880.6	83873.9	104126	ASR5, Abscisic stress-ripening protein 5
Q656A5	Os06g0498800	15634.8	31068.8	31509.1	MFT1, MOTHER of FT and TFL1 homolog 1
Q68HV3	LEA12	1471.46	4886.8	6853.62	Late embryogenesis abundant proteins, LEA protein 12
Q6I588	Os05g0585400	621.017	1442.62	1502.59	Probable protein ABIL4
Q6K8U7	OJ1316_E06.7	772.438	1704.72	1884.16	Anaphase-promoting complex subunit 4
Q6Z2Z4	Os02g0146600	19125.4	44616.3	68455.7	Eukaryotic initiation factor 4A-3
Q75LP6	OsJ_11101	4839.41	8084.68	8313.91	Putative calmodulin-binding transcription factor
Q7XKT8	OsJ_15180	5330.22	8213.28	8729.31	Ribonuclease H2 subunit B
Q8RZA1	Os01g0951400	27300.6	42802.5	58805.1	UMPS2, Uridine 5-monophosphate synthase
A0A0N7KUC6	Os12g0611700	24834.5	40715.9	71507.2	cytochrome oxidase assembly protein
A0A0P0V3Z3	Os01g0543100	47130	74907.3	116416	Peroxidase (EC 1.11.1.7)
A0A0P0VD97	Os01g0967800	261.715	1638.76	4927.65	expressed protein.
A0A0P0W5X8	Os04g0107500	2258.59	6135.6	9882.04	hydroxypyruvate reductase 3
A0A0P0XCP9	Os08g0185300	0	593.081	3431.35	expressed protein
A0A0P0XZV0	Os11g0182200	470.616	3368.01	10263.6	Chloramphenicol acetyltransferase-like domain
A0A8J8XHU6	Os04g0686300	4632.85	8922.5	13864.4	Tetratricopeptide repeat (TPR)-like superfamily protein
B9FNU7	OsJ_18034	5829.53	18654.2	28899.5	expressed protein
B9GCD1	Os12g0210400	11847.3	19258.6	51134.7	Protein kinase domain-containing protein
D0TZS8	Os04g0624600	0	1968.59	3408.8	Soluble starch synthase III-1
Q07078	Os09g0482600	226020	355605	559562	Heat shock protein 81-3
Q6H7P8	Os02g0195600	0	249.8	805.465	ZFP185, A20/AN1-type zinc finger protein
Q6MW76	Os04g0127300	21360.5	66545.2	142213	OsSub38, Putative Subtilisin homologue, expressed
Q6YXG7	Os09g0467200	49158.6	83074.8	178809	OsGSTU17, glutathione transferase
A0A0N7KU29	Os12g0502800	507.673	316.492	413.443	Os12g0502800 protein
A0A0P0Y5K4	Os11g0701000	5677.35	1219.17	694.002	Glycosyl hydrolases family 18
A0A5S6RCL0	Os06g0142300	5647.51	3742.51	3459.17	Early nodulin
A0A8J8YJM8	OsJ_18532	1398.28	383.425	438.552	Putative proton-dependent oligopeptide transporter (POT)
A2ZUE1	Os01g0559300	6511.6	4294.18	4225.76	Os01g0559300 protein
Q0IXH7	Os10g0437000	1978.59	1202.67	1195.13	Os10g0437000 protein
A0A0N7KCP3	Os01g0254200	7956.32	5210.98	4688.87	Os01g0254200 protein
A0A0P0UZF3	Os01g0206700	10934	6620.42	5914.81	non-specific serine/threonine protein kinase (EC 2.7.11.1)
A0A0P0V1M3	Os01g0316100	8927.72	5748.61	4270.18	Os01g0316100 protein
A0A0P0VCX8	Os01g0955700	5278.35	2968.85	2083.83	Os01g0955700 protein
A0A0P0VUR3	Os03g0216600	6932.11	4342.31	2528.56	Os03g0216600 protein
A0A0P0VYF3	Os03g0398482	10402.9	3764.03	2310.36	Os03g0398482 protein
A0A0P0YCD9	Os12g0632100	32651	10349.9	3817.62	Os12g0632100 protein (Fragment)
A0A5S6R921	Os07g0231700	1019.7	833.286	668.24	Os07g0231700 protein
A0A8J8YP55	Os11g0211800	691395	320916	283982	Os11g0211800 protein
A2ZWD3	OsJ_02950	187910	107348	78688.7	FAS1 domain-containing protein
A3AAL6	OsJ_08108	8763.59	4741.46	3713.4	Uncharacterized protein
A3APB2	Os03g0829100	19418.8	11881.7	9369.11	hydrolase, alpha/beta fold family domain containing protein, expressed
A3BF01	P0622F03.43-1	38666	24615	24561.4	Xyloglucan endotransglucosylase/hydrolase
A3BZL8	Os09g0460800	8812.34	4891.22	4589.17	Os09g0460800 protein (prMC3)
B7E588		17961	8808.94	6551.17	Serine hydroxymethyltransferase
B9EU42	OsJ_00897	3043.09	1651.41	1615.7	Histone-lysine N-methyltransferase
B9EX97	OsJ_02035	63132.5	33046.6	28786.6	non-specific serine/threonine protein kinase (EC 2.7.11.1)
B9F0M3	OsJ_07181	6606.63	3472.21	3199.62	Protein kinase domain-containing protein
B9F971	OsJ_11381	13346.7	10263.8	8700.2	Uncharacterized protein
B9FJ26	OsJ_17574	7407.65	3268.08	2355.41	Uncharacterized protein
B9FRV8	Os06g0184100	18733.9	10006.3	6839.37	Os06g0184100 protein
B9FVD3	OsJ_22995	6710.89	3650.6	3579.92	Amino acid transporter transmembrane domain-containing protein
B9FVE6	OsJ_23020	47647.8	29392.9	24517.8	Uncharacterized protein
Q0DB53	Os06g0602400	33966.7	17420.2	13390.4	DEAD-box ATP-dependent RNA helicase 52A
Q0IWV1	Os10g0486000	26999.8	16536.6	11235.1	HD domain containing protein 2, Late embryogenesis abundant proteins
Q0J8Z8	Os04g0678800	2875.01	1678.19	1484.53	N-acetylglucosaminylphosphatidylinositol deacetylase
Q0JEZ8	Os04g0179700	8011.89	3196.27	1355.45	OsDTS2; OsKSL4; OsKS4
Q5ZCU7	B1111C09.8	41904.5	26278.6	17061.9	Putative dehydroquinate dehydratase
Q6YXX9	Os02g0137800	7185.87	4258.18	2782.17	Guanine nucleotide-binding protein subunit gamma 2
Q7XH05	Os10g0138100	19797.6	12579.8	6093.6	Probable aldehyde oxidase 1
Q7XTP4	OSJNBa0093O08.3	7939.85	4607.55	2891.32	OSJNBa0093O08.3 protein
Q8GSL1	P0021G06.124	29425.7	16037.3	10191.4	Protein kinase-like protein
Q8RZB5	Os01g0949500	3700.85	1764.21	1697.27	Probable calcium-binding protein CML10
A0A0P0UXB0	Os01g0110400	81282.3	40226.8	7179.9	acetyl-CoA acetyltransferase, putative
A0A0P0W3W6	Os03g0789900	2791.88	1067.35	0	Protein of unknown function DUF1618 domain containing protein
A0A5S6RBN7	Os04g0604500	5094.61	3322.44	0	3 beta-hydroxysteroid- dehydrogenase/decarboxylase isoform 2
A3ANM3	Os03g0797500	9546.64	6256.07	2882.19	tryptophan synthase
Q33A27	LOC_Os10g16600	12093.3	7776.67	4509.24	RNA-directed DNA polymerase
A0A0P0VHD1	Os02g0269600	1248.4	0	34.3734	Os02g0269600 protein
A0A0P0WMR6	Os05g0435800	1733.38	0	139.998	Os05g0435800 protein
A0A0P0Y5U2	Os11g0700900	4727.49	0	479.496	Os11g0700900 protein
A0A5S6R8A1	OSJNBb0073N24.11	1851.06	0	725.549	Putative hypersensitivity-related (Hsr)protein
A3AIG2	Os03g0376600	839.322	0	254.769	Ribonucleo protein
A3AUM9	Os04g0465500	1403.36	0	391.803	OSJNBb0048E02.11 protein
Q0IVP3	Os10g0561300	1326.91	0	204.666	Hexose carrier protein (Monosaccharide transporter)
A0A0P0VIX0	Os02g0470000	334.909	0	0	Os02g0470000 protein
A3BVS2	OsJ_28287	1810.98	0	0	EF-hand domain-containing protein
P17654	Os02g0765600	721.487	0	0	Alpha-amylase
Q10RZ9	LOC_Os03g04680	1294.61	0	0	Cytochrome P450 family protein, expressed
A0A0N7KDY7	Os01g0817000	4757.99	2977.28	3505.19	Calcium uniporter protein
A0A0N7KIH5	Os04g0118400	22400	6412.99	10701.4	Os04g0118400 protein
A0A0N7KNB7	OJ1123_B01.104	1902.84	731.353	1478.92	Os07g0418600 protein
A0A0P0UXI8	Os01g0118400	1063.93	0	296.788	Os01g0118400 protein
A0A0P0UZN7	Os01g0208200	41995.7	27236.3	37196.8	Os01g0208200 protein
A0A0P0V070	Os01g0238500	3253.07	1254.05	4783.17	Branched-chain amino acid aminotransferase-like
A0A0P0V385	Os01g0514600	1040.8	0	614.652	Os01g0514600 protein
A0A0P0V4H0	Os01g0583200	5230.49	2951.5	4655.91	RNA-binding protein-like
A0A0P0V8L9	Os01g0763200	1002.28	894.116	1024.48	Os01g0763200 protein
A0A0P0VKM1	Os02g0567800	63405.2	41565.5	57708.7	gibberellin receptor GID1L2
A0A0P0VMS9	Os02g0664100	4606.25	2356.83	4597.44	Os02g0664100 protein
A0A0P0VSX6	Os03g0140100	1186.26	0	371.852	noroxomaritidine synthase (EC 1.14.19.50)
A0A0P0VYT3	Os03g0418800	14366.1	8733.25	17895.2	Os03g0418800 protein
A0A0P0W9X3	Os04g0407900	7255.38	3618.17	8088.81	Os04g0407900 protein (Fragment)
A0A0P0WA46	Os04g0418800	87553.3	54561.2	78523.7	retrotransposon protein
A0A0P0WBD4	Os04g0465800	4218.9	1565.07	2638.05	Os04g0465800 protein
A0A0P0WD44	Os04g0548000	1866.59	1093	1707	Os04g0548000 protein
A0A0P0WHX2	P0519E07.5	962850	565656	728536	Peroxidase
A0A0P0WJN4	Os05g0241200	9108.37	6043.43	6458.52	phosphate/phosphate translocator, putative, expressed
A0A0P0WVS5	Os06g0309200	12074.2	7646.47	9546.28	Os06g0309200 protein
A0A0P0WXM3	Os06g0548000	26519	14054.9	20166	Aspartate aminotransferase
A0A0P0X011	Os06g0675800	17946.1	10879.6	18135	Os06g0675800 protein (Fragment)
A0A0P0X0J6	Os06g0702800	5139.77	3161.97	4504.6	3-phosphoinositide-dependent protein kinase-1-like
A0A0P0X2K0	B1364A02.4	6996.57	4526.51	5096.23	Putative proton myo-inositol transporter
A0A0P0X5R2	Os07g0486100	1942.77	796.651	1379.25	Protein RFT1 homolog
A0A0P0X6S6	Os07g0537600	8849.46	2943.46	9898.67	Os07g0537600 protein
A0A0P0X9J2	Os07g0645500	2459.78	1428.51	2820.06	Os07g0645500 protein
A0A0P0X9S9	Os07g0663800	7189.94	2921.12	4862.99	Os07g0663800 protein
A0A0P0XBH0	Os08g0136300	38284.1	8535.67	35008.5	33-kDa secretory protein
A0A0P0XHG1	Os08g0494300	1610.26	976.823	1380.62	RING-type E3 ubiquitin transferase
A0A0P0XMG8	Os09g0360500	6795.54	3834.67	4555.83	3-ketoacyl-CoA synthase
A0A0P0XZC1	LOC_Os11g07670	39716.2	21654.9	22240.5	Dirigent protein
A0A0P0Y5N9	Os11g0702200	4903.01	1339.6	3346.72	Chitinase III C10701-rice
A0A0P0Y6S8	Os12g0127650	1626.99	979.445	1353.25	Os12g0127650 protein
A0A0P0YAI7	Os12g0503000	2385.42	995.072	1491.84	ureide permease, putative, expressed
A0A5S6R784	Os03g0702000	3845.02	1086.52	1828.63	Glycosyltransferase
A0A5S6R8J0	Os10g0139700	12108.6	7175.75	9831.93	cytochrome P450
A0A8J8XCT3	OsJ_35760	2011.03	1334.86	411.62	C3H1-type domain-containing protein
A0A8J8XK83	Os01g0281600	9839.52	5175.63	8295.82	Os01g0281600 protein
A0A8J8YAK9	Os01g0717700	9507.26	3739.5	5464.85	Alliin lyase-like
A0A8J8YAU9	Os01g0865100	78384.1	50685	65985	Urate oxidase
A0A8J8YAX3	OsJ_32687	22949.8	15235.4	19098	Uncharacterized protein
A0A8J8YE85	OsJ_30841	62495.7	37866.2	52413.7	Uncharacterized protein
A0A8J8YKX2	OsJ_34223	3360.21	1854.13	2762.43	Phosphatidate cytidylyltransferase, mitochondrial
A0A979HKD6	Os01g0589000	932.87	396.915	1153.17	30S ribosomal protein S1-like
A2ZPB9	OsJ_00398	3218.14	1422.58	3140.2	Uncharacterized protein
A2ZTA0	OsJ_01820	8327.69	5203.39	6195.5	Disease resistance N-terminal domain-containing protein
A2ZXX5	Os01g0753800	2505.9	1073.24	2137.81	Os01g0753800 protein
A3A1D8	Os01g0939500	19884.9	7399.05	13746.6	Putative eukaryotic peptide chain release factor subunit 1-3
A3A236	OsJ_04975	829.236	296.932	896.424	Uncoupling protein
A3ABM8	OsJ_08487	3597.42	2241.82	3087.76	Fucosyltransferase
A3ACD7	OsJ_08754	89943.9	58122.9	63604.4	H(+)-exporting diphosphatase
A3ACN5	Os02g0816200	19334.7	10551.7	12853.1	Family II lipase EXL4
A3AGL5	Os03g0278000	398127	264451	367345	UDP-glucuronate decarboxylase
A3AIX1	OsJ_11197	18980.8	11752.1	19956.4	VWFA domain-containing protein
A3APF0	OSJNBa0078D06.34	3762.67	2322.35	3287.84	Heat shock protein
A3AQF6	OsJ_13620	16674.7	5541.72	16431.2	Uncharacterized protein
A3AYW3	OsJ_16721	4352.39	2190.05	4125.04	Protein kinase domain-containing protein
A3B8I8	Os06g0155500	441.686	239.936	165.779	Os06g0155500 protein
A3BT58	OsJ_27326	47230.4	26939.6	41987.8	Fe2OG dioxygenase domain-containing protein
A3BUU2	Os08g0515800	2525.81	2191.12	3073.9	mTERF domain containing protein, expressed
A3BVH2	OsJ_28182	4078.79	2192.63	2948.65	Cytochrome P450
A3BZI0	Os09g0454600	116645	65871.4	121618	Os09g0454600 protein
A3BZL9	Os09g0461500	11690	5166.69	11037.3	Os09g0461500 protein
A3C087	Os09g0494200	11442.7	6748.75	11252.6	chitinase
A3CBV6	Os11g0528500	2632.04	0	963.481	Os11g0528500 protein
A3CII8	OsJ_36540	4923.75	2913.05	4136.97	GDSL esterase/lipase
A7J2C3		754.862	484.096	502.8	fructose-bisphosphatase
B7EBM5	Os02g0573300	3016.2	1744.51	2361.48	Os02g0573300 protein
B9ETT0	OsJ_03802	19715.5	10543.4	11708.7	Tubulin beta chain
B9EV82	OsJ_01305	5146.33	3070.14	4679.4	magnesium-protoporphyrin IX monomethyl ester (oxidative) cyclase
B9EVG2	OsJ_04465	1655.5	695.929	1422.58	ceramide glucosyltransferase
B9EXT3	Os01g0589300	3328.3	1819.25	2239.01	single myb histone, putative, expressed
B9EZQ8	OsJ_03507	8175.1	4953.5	8850.46	AAA+ ATPase domain-containing protein
B9F6Q8	OsJ_10107	2302.3	1038.91	1825.65	GH10 domain-containing protein
B9F9J3	OsJ_11616	2526.12	1363.03	1957.01	Thaumatin-like protein
B9FKR5	OsJ_18908	23553.5	15697.3	18744.1	Uncharacterized protein
B9FLI4	OsJ_19476	2951.57	1214.05	1268.56	ATP synthase subunit beta
B9FXM2	Os07g0531500	2867.85	1829.57	2246.86	Os07g0531500 protein
B9FYF8	OsJ_28178	6069.21	3218.81	4348.52	Uncharacterized protein
B9G6X7	OsJ_32408	3160.76	1770.76	2176.29	Flavin-containing monooxygenase
B9G9Z0	OsJ_33349	1691.47	592.171	1359.52	Protein kinase domain-containing protein
B9GBI1	OsJ_34986	2291.26	816.673	2219.88	Uncharacterized protein
B9GDX2	OsJ_36626	43662	21019.6	31161.4	Purple acid phosphatase
C0SQ89	Os10g0104900	2497.83	1395.6	4213.42	DNA (cytosine-5)-methyltransferase CMT3
C7J4W4	Os07g0133000	6437.01	4260.16	279.278	Os07g0133000 protein (Fragment)
O24230	Os10g0555700	3576.92	1377.8	843.507	Expansin-B2
Q07661	Os07g0492000	821745	429084	649437	Nucleoside diphosphate kinase 1
Q0D3P7	Os07g0674100	12494.7	5949.92	9971.13	UDP-glucuronate decarboxylase
Q0DAC3	Os06g0662800	1841.51	0	291.42	pollen allergen, putative
Q0DBL2	Os06g0554300	1178.08	453.01	2159.21	Dentin sialophosphoprotein-like
Q0DG05	Os05g0560000	3354.59	1673.03	1913.79	Photosystem I reaction center subunit VI, chloroplastic
Q0DVS8	Os03g0114800	8768.17	4971.03	7204.02	OsCd1, cadmium transporter gene, Molybdate-anion transporter
Q0DY47	Os02g0716500	11304.4	4791.48	14099.9	Delta-12 oleate desaturase
Q0IWN9	Os10g0497800	6938.19	4578.64	5907.23	Os10g0497800 protein
Q0J2A5	Os09g0363900	19507.7	12949.1	21070.6	Os09g0363900 protein
Q0J8G4	Os08g0113100	1.20593e+06	784098	1.11705e+06	Fructokinase-2
Q0JA75	Os04g0612700	15679.6	9986.09	14029.2	Cinnamyl alcohol dehydrogenase 7
Q10LX4	Os03g0331700	8796.13	5540.75	7192.02	Probable calcium-binding protein CML27
Q10P21	LOC_Os03g14590	6038	3762.93	4528.43	39 kDa EF-Hand containing protein, putative, expressed
Q2QVL9	LOC_Os12g12360	23858.9	14812	20535.1	Transposon protein, putative, Mutator sub-class, expressed
Q2R1U8	Os11g0592400	2886.84	1500.77	1846.21	CRM-domain containing factor CFM3, chloroplastic/mitochondrial
Q53JG7	Os11g0169200	4512.51	2370.2	2654.59	Putative auxin transporter-like protein 4
Q53JI9	Os11g0236100	40056.6	16771.4	41931	Probable sucrose-phosphate synthase 5
Q5JM91	Os01g0973000	2752.86	1596.16	3059.01	Os01g0973000 protein
Q5KS50	Os02g0568200	25771.9	17133.2	22139.8	Coleoptile phototropism protein 1
Q5SMM8	Os06g0184900	18143.5	9722.29	12297.7	Putrescine hydroxycinnamoyltransferase 1
Q5W727	Os05g0158500	4188.45	2725.89	834.811	GS5, Serine carboxypeptidase, Positive regulator of grain size
Q5ZC82	Os01g0588900	12441.8	5898.52	7066.39	Cytokinin riboside 5-monophosphate phosphoribohydrolase LOG
Q5ZCB1	Os01g0124000	1173.04	0	504.57	Os01g0124000 protein
Q67X26	P0690H04.12	2430.06	1015.97	1550.59	Uncharacterized protein P0690H04.12
Q6AVA8	Os05g0405000	66516.4	32903.4	77020.1	Pyruvate, phosphate dikinase 1, chloroplastic
Q6K9F6	Os02g0621300	32264.9	21155.8	35442.9	Very-long-chain aldehyde decarbonylase GL1-4
Q6YT05	Os08g0548300	2974.81	1842.17	3593.63	Os08g0548300 protein
Q6YVM4	Os07g0252400	3131.12	1117.84	2282.64	Probable cellulose synthase A catalytic subunit 6 [UDP-forming]
Q6ZLL9	Os07g0133000	5881.6	3521.71	502.68	legume lectins beta domain containing protein
Q76BW5	Os08g0237000	47851.5	22709.2	30783.9	Xyloglucan endotransglycosylase/hydrolase protein 8
Q7EXZ4	Os08g0509400	5795.86	2970.65	4769.1	Beta-glucosidase 28
Q7G765	Os10g0113100	3354.41	1132.38	2857.31	Probable NAD(P)H-dependent oxidoreductase 2
Q7G7C7	Os10g0393100	18164	12005.5	16359.7	Signal peptide peptidase-like 1
Q7G7W2	OSJNBb0094K03.7	11416.5	6079.22	10293.6	3-ketoacyl-CoA synthase
Q7XX84	Os04g0169100	2359.9	1518.68	1901.2	ETR2, Ethylene receptor 2
Q84UP7	Os08g0160500	4687.45	1923.45	4293.84	Probable mixed-linked glucan synthase 6
Q8H930	Os07g0139400	15131.9	9499.36	13639.8	Probable UDP-arabinose 4-epimerase 1
Q8LM92	Os10g0317900	8558.05	4944.89	7054.46	Flavonoid 3-monooxygenase CYP75B4
Q8RUM9	OSJNBb0008G24.26	14181.8	8679	13336.2	Amidophosphoribosyltransferase
Q8S7W9	Os03g0170600	5883.19	3813.75	4726.87	Homeobox-leucine zipper protein HOX21
Q941T1	Os01g0848200	7374.05	3229.72	5044.08	Delta-1-pyrroline-5-carboxylate synthase 2
Q9XGP7	Os08g0498100	287043	174661	234380	O-methyltransferase 15, Tricin synthase 1
A0A0N7KJI5	Os04g0564700	11541.7	7239.31	11425.7	Os04g0564700 protein
A0A0P0V939	Os01g0788400	17105.3	7924.4	15033.2	Pectinesterase
A0A0P0W1Y0	Os03g0666700	5551.98	2410.39	4028.28	Expressed protein
A0A0P0WYH9	Os06g0593800	4715.02	2475.71	4119.02	Glycosyltransferase
A0A0P0X7V2	Os07g0564500	2007.98	0	2134.59	NADH:ubiquinone reductase (non-electrogenic)
A0A0P0XQP0	Os09g0521100	10531.3	6094.17	11015.1	3-ketoacyl-CoA synthase
A0A0P0Y5Q7	Os11g0702100	15353.6	7696.86	17035.8	Chitinase III C10701-rice
A0A8J8XER1	Os04g0428950	94866.3	57981.5	97988.4	DNA/RNA-binding protein Alba-like domain-containing protein
A0A8J8YJ87	Os07g0106700	17283.7	8897.93	13791.9	Dirigent protein
A0A8J8YNY0	Os01g0140100	42839	26852.3	41323.3	aspartic proteinase, putative
A3AYW0	Os04g0688500	196325	138165	490764	Peroxidase
A3BNL9	OsJ_25655	25732.3	10157.3	38507.1	Glycine-rich cell wall structural protein-like
A3C0I3	OsJ_29965	1861.76	692.44	1894.97	Uncharacterized protein
B9EUE7	OsJ_04072	3805.55	2154.16	4143.53	NADP-dependent oxidoreductase domain-containing protein
B9FCV3	Os04g0650300	15742.8	9890.22	15552.3	Probable glucuronosyltransferase Os04g0650300
B9FGB1	Os04g0531750	16010	0	28072.8	short-chain dehydrogenase/reductase, putative
B9FJI2	Os05g0462000	934.189	0	671.758	Similar to plant-specific domain TIGR01589 family protein
B9FUR3	OsJ_25488	3597.69	1845.47	4477.08	Uncharacterized protein
B9FYF2	Os08g0546700	1746.46	0	945.006	OsRhmbd14, Peptidase S54, rhomboid domain containing protein
B9G4E0	Os09g0498800	12498.6	6708.69	12963.5	O-fucosyltransferase family protein
P0C361	psaC	6572.67	4275.51	6636.4	Photosystem I iron-sulfur center
Q0DEU9	Os06g0133600	27784.5	15952.9	26515.4	Os06g0133600 protein (Phi-1)
Q0DH69	Os05g0489100	4908.48	3178	4816.07	procollagen-proline 4-dioxygenase
Q0DIU1	Os05g0363200	62767.7	40504.1	65632.8	UDP-glucuronate decarboxylase
Q0IMQ9	Os12g0553200	1673.27	959.772	2039.01	Os12g0553200 protein
Q0JG99	Os01g0934800	3502.09	0	3785.59	Esterase PIR7B
Q0JJD4	Os01g0746700	3599.47	1933.99	4190.54	Mannan endo-1,4-beta-mannosidase 2
Q10D12	LOC_Os03g53360	28565.7	16688.9	26617.7	Transferase family protein, expressed
Q10RD8	OJ1607A12.8	5700.97	3219.12	5773.67	3-ketoacyl-CoA synthase
Q2QPW1	Os12g0515600	4080.67	2538.14	4047.69	Guanylate kinase 1
Q5Z563	Os06g0514800	421556	203193	382667	THION9 - Plant thionin family protein precursor
Q7G4P2	Os10g0189600	14586.6	5434.05	14447.2	Long chain base biosynthesis protein 1c
Q7G7G1	Os10g0529400	5812.67	3264.93	5602.68	glutathione transferase
Q84MF1	Os03g0423300	4765.39	3132.43	5060.25	Acyl-[acyl-carrier-protein] desaturase 4, chloroplastic
Q9LD07	Os03g0102700	978.412	0	949.671	Expansin-B7
Q9XHL5	Os08g0512700	2614.67	1580.75	3102.8	3-hydroxy-3-methylglutaryl-coenzyme A reductase 3
A0A0N7KLE5	Os06g0111500	4803.24	1835.76	2297.4	6-phosphogluconate dehydrogenase, decarboxylating
A0A8J8XZN0	OsJ_08745	2924.95	1060.94	1186.49	Prolamin_like domain-containing protein
A0A8J8YBE2	OsJ_34522	31243.2	17325.9	19157.5	MATH domain-containing protein
A3ANS5	OsJ_13008	50690.3	26340.5	29259.7	Putative protease inhibitor
A3CBJ9	Os11g0503900	1244.61	0	451.276	Sulfotransferase
A3CFL9	OsJ_35468	28737.6	1876.54	5711.57	Uncharacterized protein
B7ER51	Os05g0481800	1488.67	585.546	1211.5	Os05g0481800 protein
B9GC70	OsJ_35450	21758.2	11785.8	13376.4	Dehydrogenase E1 component domain-containing protein
Q0ISX5	Os11g0446500	4085.63	2614.96	2697.25	Phospholipid-transporting ATPase
Q0IWJ3	Os10g0505700	404927	126456	143991	Os10g0505700 protein
Q0J398	Os09g0244000	42480.3	14114.4	18437.1	Os09g0244000 protein
Q0JAW2	Os04g0573000	1641.59	767.457	994.11	SPX domain-containing membrane protein Os04g0573000
Q0JDL8	Os04g0394700	11853.3	4986.72	5819.23	OSJNBa0072K14.9 protein
Q10MX3	Os03g0291500	114547	64818	71068.8	Asparagine synthetase [glutamine-hydrolyzing] 1
Q6K2Z3	P0543C11.17-2	3554.68	1620.19	1687	Uncharacterized protein P0543C11.17-2
Q941Y8	Os01g0954000	2030.92	962.802	1113.75	Probable NADPH:quinone oxidoreductase 2

## Sheet: Data_Set3
Supplemental_Data_Set3. DEPs significantly changed in Hybrid-9311NIL compare group.
		Average relative protein levels
Uniprots	RAP_Locus	9311	Hybrid	9311NIL	Description
A0A0N7KNT6	Os07g0601000	1224.81	0	3191.13	Os07g0601000 protein
A0A0P0UZR6	Os01g0221400	295.631	0	1650.72	Os01g0221400 protein
A0A0P0VUY0	Os03g0227400	507.311	0	1554.45	Os03g0227400 protein
A3C8H1	OsJ_32908	1347.02	0	2956.99	EF-hand domain-containing protein
B9F204	Os02g0704300	1027.92	0	1413.18	ATP hydrolysis activity
J3JRV6	OSJNBa0009P12.4	213.135	0	1313.91	OSJNBa0009P12.4 protein
Q10BR5	Os03g0807400	148.57	0	552.183	Calreticulin family protein, expressed
Q3T5N4	Os09g0522000	261.531	0	658.355	AP2/EREBP, Dehydration-responsive element-binding protein 1B
Q5VQL3	Os01g0172100	954.778	0	1497.98	Phosphoenolpyruvate/phosphate translocator 3, chloroplastic
Q653H7	Os06g0685700	214.076	0	641.163	Auxin response factor 18 (OsARF10)
Q7XSN6	Os04g0617900	1043.62	0	1928.56	Germin-like protein 4-1
Q7XWU8	Os04g0228400	386.591	0	21747.4	OsEXP1
A0A0N7KMY6	OSJNBa0024L18.28	0	0	5068.57	Peroxidase
A0A0P0UYI0	Os01g0158500	0	0	2154.33	arginine--tRNA ligase
A0A0P0X7V2	Os07g0564500	2007.98	0	2134.59	NADH:ubiquinone reductase (non-electrogenic)
A0A8J8Y0N8	Os10g0470700	0	0	682.499	Peptide transporter
B9FGB1	Os04g0531750	16010	0	28072.8	short-chain dehydrogenase/reductase, putative
B9FJI2	Os05g0462000	934.189	0	671.758	Similar to plant-specific domain TIGR01589 family protein
B9FYF2	Os08g0546700	1746.46	0	945.006	OsRhmbd14, Peptidase S54, rhomboid domain containing protein
Q0JG99	Os01g0934800	3502.09	0	3785.59	Esterase PIR7B
Q6Z9M7	OJ1224_G08.7	0	0	14056	Uncharacterized protein
Q9LD07	Os03g0102700	978.412	0	949.671	Expansin-B7
A0A8J8YLD6	Os12g0226900	4057.39	827.929	7039.86	Os12g0226900 protein
A0A0P0XCP9	Os08g0185300	0	593.081	3431.35	expressed protein
B9G2C4	Os09g0250700	1021.29	444.125	3337.66	ABC1 family protein-like
A0A0P0Y5F2	Os11g0687200	13192.9	15342.3	67685.2	Os11g0687200 protein
A0A0P0WX99	Os06g0517700	105904	37410.6	158397	Os06g0517700 protein
A0A0N7KGD7	Os02g0829600	1867.76	338.947	1973	Os02g0829600 protein
Q7XN12	Os04g0614500	1968.23	3702.68	14068.9	Probable gamma-aminobutyrate transaminase 2, mitochondrial
A3BNL9	OsJ_25655	25732.3	10157.3	38507.1	Glycine-rich cell wall structural protein-like
A3AYW0	Os04g0688500	196325	138165	490764	Peroxidase
A3AYV8	Os04g0688200	4132.26	1613.53	5440.62	Peroxidase
Q0JR25	Os01g0124401	719548	32398	106182	Bowman-Birk type bran trypsin inhibitor
Q6H7P8	Os02g0195600	0	249.8	805.465	ZFP185, A20/AN1-type zinc finger protein
Q7X7X4	Os04g0180400	2539.02	897.902	4325.42	Cytochrome P450 99A2
A0A5S6R7G2	Os06g0185100	2794.14	1166.11	3591.95	Short-chain alcohol dehydrogenase
A0A0P0XZV0	Os11g0182200	470.616	3368.01	10263.6	Chloramphenicol acetyltransferase-like domain
A0A0P0VD97	Os01g0967800	261.715	1638.76	4927.65	expressed protein.
Q0JJS8	Os01g0719700	1644.44	269.364	1211.53	Fe-S cluster assembly factor HCF101, chloroplastic
B9FUQ7	Os07g0664400	9452.81	4674.47	13932.3	Os07g0664400 protein
B9FB12	OsJ_09379	777.219	244.391	1076.5	Uncharacterized protein
A3CCY6	OsJ_34487	12535.9	12235.5	35250	Barwin domain-containing protein
P0DKK3	Os06g0176000	395.089	1709.84	4873.6	PAC1A, Proteasome subunit alpha type-4-1
A0A0P0X174	Os06g0720700	361.383	11985.3	34139.5	DUF1618 domain-containing protein
Q0J385	Os09g0248100	16977.1	2768.09	7566.76	Endosperm specific protein SC3
B9G3T7	Os09g0437500	2189.11	758.652	3053.13	Os09g0437500 protein
Q7G4P2	Os10g0189600	14586.6	5434.05	14447.2	Long chain base biosynthesis protein 1c
B9GCD1	Os12g0210400	11847.3	19258.6	51134.7	Protein kinase domain-containing protein
A2ZNN6	OsJ_00169	963.881	732.145	1923.99	DUF1618 domain-containing protein
Q10KF8	B1166C06.3	2308.49	1361.92	3535.3	Aminotransferase-like
A0A0P0XA86	Os07g0663700	9972.59	10182.3	26263.9	OsSDR110C-MI3, short-chain alcohol dehydrogenase/reductase; momilactone A synthase-like
Q7XEJ5	Os10g0419500	2180.33	1629.55	4196.21	Acireductone dioxygenase 4
Q0JFI2	Os04g0101400	751.811	568.999	1430.4	Cytochrome P450 93G1
A3A9L6	Os02g0649800	44096.6	24427.6	61334.8	Cytochrome b5
A0A0P0UYB9	Os01g0152000	2479.12	2131.22	5287.54	non-specific serine/threonine protein kinase (EC 2.7.11.1)
A0A0P0WGL2	Os04g0688300	733564	512760	1.25354e+06	Peroxidase
Q0J0B6	Os09g0518200	4974.31	5711.89	13952.8	Glycosyltransferase
B9FUR3	OsJ_25488	3597.69	1845.47	4477.08	Uncharacterized protein
Q0DMV9	Os03g0790500	1837.63	1229.54	2949.35	Os03g0790500 protein
Q0IU57	Os11g0183900	10497.4	21740.6	51858.2	Nucellin-like aspartic protease
A0A0P0WHY8	Os05g0149400	3483.14	2568.07	6110.69	1-aminocyclopropane-1-carboxylate oxidase
A0A0N7KJ74	Os04g0469000	437.025	368.259	1305.07	OSJNBa0016O02.17 protein
Q8W2X5	Os10g0536400	6890.15	6287.32	14717.9	Flavanone 3-dioxygenase 2
B9F3H5	OsJ_08556	609.582	917.416	2141.38	Cyclic nucleotide-binding domain-containing protein
A0A8J8YIX3	OsJ_32689	5140.61	7298.49	11331.7	HIG1 domain-containing protein
A0A8J8XIK1	Os12g0191500	4523.68	925.053	2153.57	Peroxidase
Q42993	Os06g0726200	12137.1	17477.1	40473.7	Cht1, Chitinase 1
A0A0P0Y7J9	Os12g0169000	2726.17	1469.53	3345.26	acetyl-CoA acetyltransferase, putative
B9FAJ1	Os03g0122300	3744.36	3365.61	7602.15	flavonol synthase/flavanone 3-hydroxylase, putative, expressed
A0A5S6RA50	Os04g0456200	4918.86	2261.29	5089.38	OSJNBa0006M15.18 protein
Q0D8E6	Os07g0164800	10706.8	7814.47	17568.4	Neurofilament triplet M protein-like protein
Q0DZ85	Os02g0639500	1072.89	437.096	648.224	Expansin-B16
B9G9L1	Os11g0168300	69088.7	36081.4	80136.9	Os11g0168300 protein
Q0DMM3	Os03g0802500	3497.6	3995.63	8866.27	AAA-type ATPase
A0A0P0Y5Q7	Os11g0702100	15353.6	7696.86	17035.8	Chitinase III C10701-rice
Q6H5V9	Os02g0637800	1982.07	1411.1	3076.6	Os02g0637800 protein
Q0JJD4	Os01g0746700	3599.47	1933.99	4190.54	Mannan endo-1,4-beta-mannosidase 2
A0A0P0XYA1	Os10g0579500	1705.3	2273.11	7377.9	50S ribosomal protein L35
A3CCY5	OsJ_34486	6665.07	6863.72	14800.2	Barwin domain-containing protein
Q6YXG7	Os09g0467200	49158.6	83074.8	178809	OsGSTU17, glutathione transferase
Q0D8G2	Os07g0162400	16043.7	18676.4	40069.9	Cell death associated protein
Q0D5S6	Os07g0539100	28839.4	15358.9	32884.7	Beta-1,3-glucanase
Q0JM79	Os01g0529800	2309.89	1155.58	2471.95	very-long-chain 3-oxoacyl-CoA synthase (Fragment)
Q0D7G0	Os07g0251200	19686.2	17710.2	37855.2	Os07g0251200 protein
Q6MW76	Os04g0127300	21360.5	66545.2	142213	OsSub38, Putative Subtilisin homologue, expressed
Q0IMQ9	Os12g0553200	1673.27	959.772	2039.01	Os12g0553200 protein
A0A0N7KN18	Os07g0186500	1306.4	1048.01	2215.65	Os07g0186500 protein
A3CCY3	Os11g0592200	17856.4	14708.2	30700.4	Os11g0592200 protein
A2ZV49	Os01g0602400	6884.86	4913.97	10082.5	Cytochrome P450 (CYP72C)-like
A0A0P0Y7F4	Os12g0174700	5131.66	4291.24	8696.69	Dirigent protein
A3C602	Os10g0491000	5977.67	5388.7	10796	Basic secretory protein
B9EYL0	OsJ_03000	1177.92	849.314	1700.23	Uncharacterized protein
B9F673	OsJ_09916	2345.2	1522.55	3047.1	cysteine synthase (EC 2.5.1.47)
A3C053	BGLU29	27477.5	6777.61	13461.8	Beta-glucosidase 29
A0A0P0XA14	Os07g0664000	30892.4	31846.4	62564.8	Os07g0664000 protein
B9G058	OsJ_26792	2836.75	2109.19	4141.02	Ubiquitin-like domain-containing protein
Q9XHL5	Os08g0512700	2614.67	1580.75	3102.8	3-hydroxy-3-methylglutaryl-coenzyme A reductase 3
A0A0P0V353	Os01g0369700	7617.55	8053.62	15748.5	glutathione transferase
B9FJP9	OsJ_18888	1863.4	1139.19	2212.94	Methyltransferase
A0A0P0VFJ2	Os02g0185200	11453.3	7238.96	14044.2	Os02g0185200 protein
B9G4E0	Os09g0498800	12498.6	6708.69	12963.5	O-fucosyltransferase family protein
A0A0P0WMY5	Os05g0442000	1409.27	1511.81	2909.41	Os05g0442000 protein
B9EUE7	OsJ_04072	3805.55	2154.16	4143.53	NADP-dependent oxidoreductase domain-containing protein
A0A0P0W1A9	Os03g0680200	696.322	729.986	1403.63	Os03g0680200 protein
A0A0P0Y3D1	Os11g0502700	3762.14	2398.63	4563.42	AT2G43780, cytochrome oxidase assembly protein
A3AWG6	Os04g0565200	10922.8	5838.39	11097.9	Glycosyltransferase
A0A0N7KI73	Os03g0794200	5184.21	3665.26	6961.9	Os03g0794200 protein
A0A0P0V939	Os01g0788400	17105.3	7924.4	15033.2	Pectinesterase
Q5Z563	Os06g0514800	421556	203193	382667	THION9 - Plant thionin family protein precursor
Q7XMJ2	Os04g0375900	2639.85	1412.91	2659.65	Kinesin-like protein KIN-10B
A0A0P0XPG5	Os09g0498500	5491.55	5904.55	11073.7	Os09g0498500 protein
A3BF10	Os06g0697600	3056.08	2274.68	4256.61	AAA-type ATPase-like
Q0J0N4	Os09g0491100	64268.7	19673.2	36546.8	Beta-glucosidase 30
Q6AU98	Os05g0410200	5235.8	3464.61	6424.03	alpha/beta hydrolase fold, putative
Q9FW70	Os10g0512800	63724.9	46588	85680.3	Kinesin-like protein KIN-7K, chloroplastic
Q6Z4I3	Os07g0190800	15493.4	17161.8	31557	Thioredoxin H2-1
Q7XPH6	OsJ_16341	13203	8259.34	15111.6	OSJNBb0003B01.7 protein
A3C0I3	OsJ_29965	1861.76	692.44	1894.97	Uncharacterized protein
A0A8J8XLD0	Os12g0126000	5682.56	9247.08	11228.1	Protein DETOXIFICATION
Q6AWY7	Os06g0204800	1979.17	1876.54	3416.18	Growth-regulating factor 2
Q851Y7	Os03g0851200	8982.91	7251.61	13181	Monothiol glutaredoxin-S7, chloroplastic
A0A0N7KPR5	Os08g0368000	3521.04	2334.98	4236.9	Coatomer subunit delta
Q7XDI3	Os10g0471100	8435.8	8745.67	15813.3	GL1-5, Very-long-chain aldehyde decarbonylase GL1-5
A0A0P0XQP0	Os09g0521100	10531.3	6094.17	11015.1	3-ketoacyl-CoA synthase
Q43009	Os07g0616800	1477.24	1688.72	3046.58	SUS3, Sucrose synthase 3
A0A8J8XUQ6	Os12g0223300	15257.1	14864.3	26744	Os12g0223300 protein
A0A0P0WRU9	Os06g0129900	22188.9	25774	46324.6	Os06g0129900 protein
Q10RD8	OJ1607A12.8	5700.97	3219.12	5773.67	3-ketoacyl-CoA synthase
B9F5D9	Os02g0326200	926.404	919.319	1645.43	Os02g0326200 protein
A0A0N7KCJ4	Os01g0210600	113854	104650	187207	Os01g0210600 protein
A0A0P0VLR8	Os02g0621800	9798.05	7984.2	14269.6	Long-chain-alcohol oxidase
B9ETR7	OsJ_03768	3876.87	3050.43	5428.61	Phosphoglycerate kinase
Q5JM88	Os01g0973400	2220.38	2085.51	3694.13	Os01g0973400 protein
Q2R4J1	Os11g0472500	4265.79	3025.2	5355.1	GDT1-like protein 3
A3BM44	Os07g0611500	0	478.691	846.914	CHP-rich zinc finger protein-like
Q0D557	Os07g0580900	9152.54	7622.86	13478.9	Geranylgeranyl diphosphate synthase
Q6L4D4	Os05g0380900	690.196	942.106	1661.89	Probable calcium-binding protein CML15
A0A8J8XAT6	Os12g0405200	12926.6	8656.17	15241.1	Os12g0405200 protein
B9G994	OsJ_32854	3764.74	3339.09	5871.87	Histone-binding protein RBBP4 N-terminal domain-containing protein
Q0E4A8	Os02g0128000	1188.26	1492.23	2623.18	18.9 kDa heat shock protein
B9GDP9	Os12g0555500	500960	748960	1.31562e+06	Os12g0555500 protein
A0A0N7KUC6	Os12g0611700	24834.5	40715.9	71507.2	cytochrome oxidase assembly protein
Q69Y18	Os06g0214800	8487.22	7132.95	12490.2	Os06g0214800 protein
A0A8J8XL77	Os03g0275900	2833.81	2312.19	4044.13	RING-type E3 ubiquitin transferase
A0A0P0Y374	Os11g0549635	1322.58	807.613	1408.59	OsABC1-14, Activity of bc1 complex
A0A0P0V8K4	Os01g0763000	3600.82	2593.76	4521.19	Os01g0763000 protein
A3A4S3	Os02g0228300	6842.84	4723.84	8197.01	CLAVATA1 receptor kinase
D0TZS8	Os04g0624600	0	1968.59	3408.8	Soluble starch synthase III-1
A0A8J8YRB8	OsJ_09191	15198.1	12502.9	21472.2	Hydroxymethylglutaryl-CoA synthase
B7E905	Os09g0501200	333995	296704	509403	Os09g0501200 protein
Q7G7G1	Os10g0529400	5812.67	3264.93	5602.68	glutathione transferase
B7E4J4	Os05g0382600	66551.3	20882.1	35806.1	Os05g0382600 protein
Q8GU86	Os07g0522500	2375.83	3108.22	5318.51	ABC transporter G family member 43
A3BE48	OsJ_22181	5340.69	4910.94	8395.38	NAD-dependent epimerase/dehydratase domain-containing protein
A0A0P0V9V4	Os01g0833000	1101.54	842.269	1433.16	Os01g0833000 protein (PPR protein)
B9EZ51	OsJ_03246	6420.67	3576.1	6072.46	alpha-amylase
B9F919	OsJ_11290	7879.41	9600.9	16296.9	Methyltransferase type 11 domain-containing protein
Q6AT26	Os05g0176100	21001.5	12931.4	21903	Probable cellulose synthase A catalytic subunit 1 [UDP-forming]
A0A8J8XER1	Os04g0428950	94866.3	57981.5	97988.4	DNA/RNA-binding protein Alba-like domain-containing protein
Q40746	Os02g0232900	14746.5	10030.9	16936	Aquaporin NIP1-1
A0A0P0W7J0	Os04g0212200	2688.48	2444.97	4119.36	Os04g0212200 protein
Q10BX3	Os03g0802100	1490.46	1650.16	2768.29	Os03g0802100 protein
Q53NF0	Os11g0184300	9671.75	3792.03	6357.6	Putative beta-glucosidase 35
A0A0P0X493	Os07g0245100	20666.2	8131.14	13625.1	Os07g0245100 protein (Fragment)
A0A0P0W1Y0	Os03g0666700	5551.98	2410.39	4028.28	Expressed protein
Q7XPM1	OSJNBa0085I10.5	2876.53	3091.02	5155.75	OSJNBa0085I10.5 protein
A0A0P0WUD9	OSJNBa0080E19.21	5193.55	3992.92	6658.77	Leaf senescence protein-like
A0A0P0WYH9	Os06g0593800	4715.02	2475.71	4119.02	Glycosyltransferase
Q0DEU9	Os06g0133600	27784.5	15952.9	26515.4	Os06g0133600 protein (Phi-1)
A0A0P0V6T4	Os01g0687400	35080.3	44246.4	73484.3	chitinase
B9F0N4	OsJ_07197	11926.8	9177.54	15186.3	RRM domain-containing protein
A3CFW5	Os12g0210300	15309.7	18005.2	29656	glutathione S-transferase, putative, expressed
Q84R49	Os03g0736300	16276.4	8429.76	13860	Endoglucanase 10
A0A0P0WYL9	Os06g0591600	14660.3	11337.9	18622.5	2-on-2 hemoglobin
A0A0P0X3S4	OJ1715_A07.17	4967.27	4520	7397.69	F-box domain-containing protein
Q0ISS1	Os11g0473000	2016.97	1502.37	2457.18	ER lumen protein-retaining receptor
Q5KQD5	Os05g0101400	5059.19	3726.61	6087.72	Os05g0101400 protein
B9F264	OsJ_05169	2638.13	1527.64	2491.5	HVA22-like protein
Q0D3C8	Os07g0693600	2899.39	2304.63	3749.6	Xylan O-acetyltransferase 7
B9FDQ3	Os04g0688100	1.57336e+06	1.33277e+06	2.16011e+06	Peroxidase
Q0DIU1	Os05g0363200	62767.7	40504.1	65632.8	UDP-glucuronate decarboxylase
B9FLK1	OsJ_19506	5696.49	4546.9	7359.46	Uncharacterized protein
Q0JJU3	Os01g0716500	110954	77719.8	125678	Os01g0716500 protein
Q10N20	Os03g0285800	163066	164725	266363	MPK5, Mitogen-activated protein kinase 5
Q84MF1	Os03g0423300	4765.39	3132.43	5060.25	Acyl-[acyl-carrier-protein] desaturase 4, chloroplastic
A0A0P0WLY8	Os05g0391200	8745.29	6142.29	9917.34	Os05g0391200 protein
Q0DAR1	Os06g0637500	3153.42	2748.36	4428.17	MYB transcription factor TaMYB1, putative, expressed
A0A0P0W5X8	Os04g0107500	2258.59	6135.6	9882.04	hydroxypyruvate reductase 3
Q5VPG8	Os06g0138100	6400.35	4304.42	6909.37	Peptide methionine sulfoxide reductase A5
Q0DLZ0	Os03g0837900	821.507	1006.68	1611.17	Os03g0837900 protein
Q2QS14	Os12g0443500	24498.5	17953	28693.4	UDP-glucose 6-dehydrogenase 4
Q10D12	LOC_Os03g53360	28565.7	16688.9	26617.7	Transferase family protein, expressed
Q2QPW1	Os12g0515600	4080.67	2538.14	4047.69	Guanylate kinase 1
A0A0P0X6R2	Os07g0502900	6980.88	3358.71	5342.72	Os07g0502900 protein
D0TZC6	AGPsma	92500.8	78249.7	123995	ADP-glucose pyrophosphorylase
Q10E49	Os03g0708100	7700.46	7409.44	11718.3	Phytanoyl-CoA dioxygenase 1
A0A8J8XCU4	Os10g0160000	4029.81	3065.79	4840.54	Ubiquitin carboxyl-terminal hydrolase
A0A0N7KJI5	Os04g0564700	11541.7	7239.31	11425.7	Os04g0564700 protein
Q07078	Os09g0482600	226020	355605	559562	Heat shock protein 81-3
A0A0P0WRL0	Os06g0103700	7217.58	5880.35	9248.76	Glutamine cyclotransferase
B9FCV3	Os04g0650300	15742.8	9890.22	15552.3	Probable glucuronosyltransferase Os04g0650300
Q0DWQ7	Os02g0801300	3871.26	3732.7	5866.56	Cyclin-B1-2
A3C856	Os11g0127700	1772.75	1721.04	2702.3	Os11g0127700 protein
A3BUY9	Os08g0522500	3979.09	2417.15	3794.23	chitinase
A0A8J8YJW2	Os01g0589100	24867.2	16789	26353	Os01g0589100 protein
A0A0P0UXB1	Os01g0119100	9355.96	6849.46	10748.2	Os01g0119100 protein
A3APH3	Os03g0836300	9725.45	8071.16	12639.7	Harpin inducing protein
B9FNL9	Os05g0275700	2837.12	2706.41	4234.43	RING-type E3 ubiquitin transferase (cysteine targeting)
A3BG29	P0022B05.111	6052.29	4954.63	7734.27	Pollen-specific protein NTP303
Q0DM51	Os03g0827700	15059.9	14576.2	22751.1	DEAD-box ATP-dependent RNA helicase 3, chloroplastic
Q75W16	Os07g0622200	52424.7	42751.8	66589.7	Phospho-2-dehydro-3-deoxyheptonate aldolase 2, chloroplastic
Q69TH8	Os06g0215900	13858.4	13631.5	21219	Putative 12-oxophytodienoate reductase 4
A0A0N7KID7	Os03g0844600	54177.3	31180.2	48463.2	GDSL-like lipase/acylhydrolase
A0A0P0V3Z3	Os01g0543100	47130	74907.3	116416	Peroxidase (EC 1.11.1.7)
A0A8J8XHU6	Os04g0686300	4632.85	8922.5	13864.4	Tetratricopeptide repeat (TPR)-like superfamily protein
P0C361	psaC	6572.67	4275.51	6636.4	Photosystem I iron-sulfur center
A3C756	Os10g0552800	74448	81931.4	127135	Lipid transfer protein
B9G6M2	Os10g0517500	55263.9	37102.4	57533.9	Gamma-lyase
A0A8J8YJ87	Os07g0106700	17283.7	8897.93	13791.9	Dirigent protein
B9FNU7	OsJ_18034	5829.53	18654.2	28899.5	expressed protein
A0A0P0XHF7	Os08g0505200	4464.31	3224.03	4994.4	Os08g0505200 protein
A0A8J8XC32	Os01g0974500	4432.69	5035.94	7797.51	Pectin acetylesterase
A0A0P0WU88	Os06g0214300	7108.95	6375.24	9867.05	tuliposide A-converting enzyme (EC 4.2.99.22)
Q6Z2T6	Os02g0744900	11154.2	7568.92	11711.6	Light-Induced Yellow Leaf 1 Gene, Geranylgeranyl diphosphate reductase, chloroplastic
A0A0P0VL01	Os02g0586500	3288.33	2419.75	3737.01	Small nuclear ribonucleoprotein Sm D1
Q0ILZ4	Os12g0611200	33986.5	27616.6	42645.4	DEAD-box ATP-dependent RNA helicase 9
C7J3H1	Os06g0149300	51387	46408.7	71635.3	Os06g0149300 protein
Q7Y0C8	Os03g0767000	111312	72807.6	112209	CYP74A1, Allene oxide synthase 1, chloroplastic
A0A0P0XIE2	OJ1323_A06.20	5491.94	3176.99	4893.67	Putative BAG domain containing protein
Q69UP6	Os07g0471300	2099.01	2396.3	3689.14	AGO18, Protein argonaute 18
Q6ESH0	Os02g0666500	9440.01	6741.08	10376.1	cytochrome P450
A0A8J8YNY0	Os01g0140100	42839	26852.3	41323.3	aspartic proteinase, putative
Q7F8W1	OJ000315_02.12	8521.26	6226.12	9573.01	4-coumarate--CoA ligase, 4CL
A0A0N7KD69	Os01g0570800	778.772	869.526	890.597	Os01g0570800 protein
Q84M85	Os03g0857900	2066.45	1482.69	2277.87	Probable cytokinin riboside 5-monophosphate phosphoribohydrolase LOGL5
A0A0N7KNI7	Os07g0513100	2432.07	1780.92	2735.83	Os07g0513100 protein
Q0J597	Os08g0452500	2920.9	1730.17	2654.79	Auxin-induced protein-related-like protein
B7EIA1	Os08g0139000	56547.5	47234.6	72185.9	RNA recognition motif containing protein
B9EU92	OsJ_03938	17462.8	13363	20409.3	NAD(P)-binding domain-containing protein
A0A0N7KFR7	Os02g0639700	2421.48	2157.01	3280.12	PRLI-interacting factor N-like
B9EYI4	OsJ_02943	20461.7	15453	23476.2	Peroxidase
Q7F9U7	Os04g0182200	9306.15	4691.98	7122.29	OSJNBa0027O01.11 protein
B9FQK2	OsJ_22422	4693.13	3405.16	5166.09	O-fucosyltransferase family protein
A0A0P0WCM5	Os04g0519925	6998.98	4173.5	6327.9	Os04g0519925 protein
Q0DH69	Os05g0489100	4908.48	3178	4816.07	procollagen-proline 4-dioxygenase
A3C9P3	OsJ_33347	2316.04	1826.72	2764.21	Protein kinase domain-containing protein
A0A8J8YFH7	OsJ_24793	5119.02	3684.48	5570.11	HVA22-like protein
Q7XRE8	OSJNBa0036B21.2	8102.79	5072.06	7666.67	OSJNBa0006M15.19 protein
B9G741	OsJ_32524	4373.38	3858.07	5818.52	Haloacid dehalogenase-like hydrolase domain-containing protein Sgpp
B9FQQ7	Os06g0700000	15090.4	11406.4	17194.6	OsSub52 - Putative Subtilisin homologue
Q8H0B6	Os04g0618200	6162.03	5450.47	8211.87	Probable UDP-arabinose 4-epimerase 2
Q0DFX9	Os05g0564100	1851	1958.9	2951.32	Os05g0564100 protein
Q0IWI8	Os10g0506800	2488.08	3343.34	5036.94	Os10g0506800 protein
A0A0P0WSP7	Os06g0137700	4377.9	3763.43	5656.69	GDP-mannose 4,6-dehydratase (Fragment)
Q7XI40	Os07g0624700	11884.2	7968.6	11968.3	UMP-CMP kinase 3
A0A0P0X683	Os07g0510500	32017.6	22844.8	34285.1	Os07g0510500 protein
A3C7X7	Os11g0113100	10489	8013.13	12021.9	dual specificity protein phosphatase
C7J996	Os11g0533400	7212.49	9887.37	6521.11	Os11g0533400 protein
A0A8J8Y4W1	Os03g0124900	17849.2	21798.6	14364.2	Os03g0124900 protein
A0A0D6CAE4	Os01g0912600	15769	12766.5	8321.94	snRNA transcription factor
Q10CT6	OSJNBa0047E24.27	7843.79	10611.5	6911.17	Putative stress-related protein
Q6K6Z8	Os02g0822000	21260.2	16920.2	10993.7	Os02g0822000 protein
Q8GRT8	Os07g0448100	1372.78	2291.91	1486.98	Aquaporin PIP2-4
A0A0P0WQ31	OJ1263_E10.16	1026.53	1203.09	1167.69	2Fe-2S ferredoxin-type domain-containing protein
A0A0N7KSP9	Os11g0247300	28293.9	22058.2	14246	Os11g0247300 protein
Q5VRR2	Os06g0166400	6696.98	12065.9	7791.61	AP2/ERF domain-containing transcription factor
Q0DTI1	Os03g0246100	10080.3	10377.7	6675.27	Os03g0246100 protein
A0A0P0XPC0	Os09g0471100	15824.9	14692	9431.48	Peroxidase
Q0DBL6	Os06g0553100	1258.82	1704.55	1091.82	Heat stress transcription factor C-2b
Q2QYD5	Os12g0123700	4746.01	6810.47	4344.47	NAC domain transcription factor, putative, expressed
Q6Z9C8	Os08g0546800	2654.37	4250.06	2704.45	Heat stress transcription factor B-2b
Q0J9J4	Os04g0648900	9395.1	10395.7	6599.22	OSJNBa0010D21.10 protein
C7J2R9	Os05g0100401	1280	1972.48	1250.16	Os05g0100401 protein (Fragment)
B9FJK3	Os05g0468200	1797.66	3253.98	2024.7	DUF1618 domain-containing protein
A0A0P0V4A5	Os01g0559600	3261.63	2908.48	1796.23	C13 endopeptidase NP1
Q7F9G2	OSJNBa0024J22.5	2933.59	1931.91	1192.1	OSJNBa0024J22.5 protein
Q5W659	Os05g0347400	19957.9	30342.6	18684.9	Protein G1-like9
Q10M80	Os03g0320000	3137.02	2668.41	1634.6	Aquaporin SIP2-1
B9G3Q2	OsJ_29445	2562.13	2099.78	1269.97	TsaA-like domain-containing protein
B9F211	OsJ_08086	877.542	1587.05	958.169	RING-type E3 ubiquitin transferase
Q7EXZ2	Os08g0509600	16700.5	26563.5	16001.5	SPL14, Ideal Plant Architectutre1
Q0J771	Os08g0224900	12503	8660.94	5179.28	Os08g0224900 protein
B9FZW8	OsJ_26617	3323.4	2152.37	1284.22	Uncharacterized protein
Q5Z6B1	Os06g0530700	4965.69	4602.63	2711.65	Probable tRNA-splicing endonuclease subunit Sen2
A0A0P0WIX0	OSJNBa0007C23.10	1802.34	2840.6	1666.48	Uncharacterized protein OSJNBa0007C23.10
B9FH56	Os05g0142400	2227.5	3533.11	2067.78	Os05g0142400 protein
B9FH60	OsJ_17081	8416.78	8546.84	4996.01	Uncharacterized protein
Q33A27	LOC_Os10g16600	12093.3	7776.67	4509.24	RNA-directed DNA polymerase
A0A8J8XSK6	OsJ_22540	2897.94	3340.67	1935.54	Uncharacterized protein
B9G6P1	OsJ_32200	1236.58	1046.5	906.06	Uncharacterized protein
Q0JAM2	Os04g0589800	22573.4	32532.5	18733.8	late embryogenesis abundant group 1
A0A0P0WLD1	OSJNBa0036C12.9	86637.9	124829	71643.1	Usp domain-containing protein
Q10GM4	Os03g0622100	1252.21	3153.92	1807.78	B3 domain-containing protein
A2ZSM0	OsJ_01579	5267.62	7333.84	4181.33	Uncharacterized protein
A3BD77	Os06g0592500	6123.57	7269.66	4126.69	Os06g0592500 protein
Q0DC45	Os06g0486300	206.14	2494.96	1403.42	MLO protein homolog 1
A0A0P0V2I5	Os01g0369900	1193.85	2323.69	860.757	Os01g0369900 protein
I3RVL0		12755.1	7816.6	4305.9	Proteasome subunit alpha type (Fragment)
A3AGU1	OsJ_10425	402.072	749.315	411.162	DUF4378 domain-containing protein
Q10M41	Os03g0324300	3639.79	6301.58	3445.64	MHZ6, mao huzi 6
A3ASQ5	Os04g0352400	26592.9	45269.9	24692.6	OsFKBP65, large rice FK506 binding protein gene
Q10SY2	Os03g0107700	6958.36	4841.97	2637.02	Cyclin-dependent protein kinase inhibitor EL2
Q7G4L1	LOC_Os10g11530	408013	301067	162674	Aspartic peptidase DDI1-type domain-containing protein
B9G0E6	Os08g0337300	1086.43	2137.15	1154.1	EDM2, putative
Q0JGM8	Os01g0915401	2846.33	2997.32	1596.77	Cysteine proteinase inhibitor 5
Q651X6	Os09g0478300	64940.4	44418.9	23403.3	CSLE6, Cellulose synthase-like protein E6
Q0JA82	Os04g0611800	6487.85	4347.2	2287.23	KS1, ent-kaurene synthase
Q0JMR0	Os01g0369900	3105.56	3997.06	2069.03	Putative 12-oxophytodienoate reductase 10
A3AU85	OsJ_14948	2560.67	2178.66	1114.57	Uncharacterized protein
B9FIX1	OsJ_18611	2372.82	2924.09	1494.52	Hexosyltransferase
Q6L4L3	OsJ_16962	1262.64	977.08	499.033	Uncharacterized protein
B7F1G2	Os02g0630300	2250.08	3468.95	1762	Os02g0630300 protein
Q655Y0	Os06g0665400	3555.45	5597.06	2827.94	APO1, ABERRANT PANICLE ORGANIZATION 1
A3AQB5	OsJ_13578	148428	126078	63458.8	Peptidyl-prolyl cis-trans isomerase
A0A979HJ06	Os01g0944700	13276.3	16487.3	8287.09	OsGLN2
Q0DT71	Os03g0265900	45391.9	32267.8	16213.4	Os03g0265900 protein
P27933	Os08g0473900	9443.99	6839.6	3401.8	AMY1.3, Alpha-amylase isozyme 3D
A3ATR1	Os04g0416000	1266.6	1831.43	906.379	OJ991214_12.13 protein
A3ABY5	OsJ_08603	1951.85	3379.59	1656.55	Uncharacterized protein
A0A0P0Y585	Os11g0678301	37949.7	31303.3	15289.4	retrotransposon protein
P27777	Os01g0136100	8477.9	9442.11	4606.2	16.9 kDa class I heat shock protein 1
Q6I570	Os05g0409300	2756.98	3341.38	1572.55	Cysteine proteinase inhibitor 3
Q9AWL7	Os01g0182600	703.844	2464.65	1156.42	Protein GIGANTEA
A0A0P0WDL1	Os04g0570500	12214.3	1837.3	1291.17	Os04g0570500 protein
A0A0P0XL19	Os09g0305300	3182.66	2409.71	1123.67	Os09g0305300 protein
A0A0P0VVE5	Os03g0244200	2593.01	3908.59	1815.56	thaumatin-like protein 1 precursor, putative
A0A0P0Y6G5	Os12g0102700	7927.97	7393.5	2270.95	Os12g0102700 protein
A3ANM3	Os03g0797500	9546.64	6256.07	2882.19	tryptophan synthase
Q0JMY8	Os01g0348900	530725	378807	171632	Salt stress-induced protein
A0A8J8YP02	Os01g0208400	5133.09	5696.97	2531.35	Os01g0208400 protein
Q0DG67	Os05g0550600	32546.2	15397.1	6785.07	Lipid transfer protein
Q5JMW7	Os01g0751300	2174.44	3274.27	1435.63	Os01g0751300 protein
A3AQ65	OsJ_13529	3025.06	2310.85	1007.25	OSJNBa0027H06.3 protein
A3BLJ9	Os07g0582400	1322.05	1977.67	1278.43	Putative sorbitol transporter
B9G405	Os09g0458400	1364.3	2976.66	1275.06	OsCYO1
B9FX99	Os07g0486400	827.795	2331.67	973.887	CsAtPR5, putative
A0A8J8Y515	Os01g0674700	1521.84	2886.67	1089.7	ALS3, pentatricopeptide repeat protein
B7E9D7	Os01g0124650	329302	151731	56194.3	Os01g0124650 protein
Q0D9V2	Os06g0696600	28789.9	34429.2	12484.4	Xyloglucan endotransglucosylase/hydrolase
Q2QZ61	Os11g0701600	5330.94	6012.16	2104.94	Xylanase inhibitor protein 2, putative, expressed
A0A5S6RDN2	Os01g0946500	5644.74	13530.5	4660.44	glycosyl hydrolases family 17, putative, Similar to Glucan endo-1,3-beta-glucosidase GV (EC 3.2.1.39)
A0A0P0X107	Os06g0721600	12252.5	9627.51	3223.15	mini-chromosome maintenance (MCM) complex
A0A0N7KQ04	Os08g0474100	1515.9	2099.68	687.433	Os08g0474100 protein
B9GCC4	OsJ_35558	2216.26	2153.64	700.854	Myb/SANT-like domain-containing protein
Q0ITL6	Os11g0241700	3314.04	6996.46	1453.48	pectinesterase
A0A0P0W5X0	Os04g0107700	85474.8	12236.5	3608.2	OSJNBb0085F13.15 protein
A0A0P0XJA3	Os08g0556900	11272.9	24228.7	7115.21	OsSAG12-2, senescence-associated gene
A0A0P0X2S1	Os07g0175500	5364.66	11179.4	2920.08	Os07g0175500 protein
C7JA91	Os12g0193800	3535.12	3142.44	535.563	Os12g0193800 protein (Fragment)
A0A8J8XS69	OsJ_08290	3274.3	2508.51	377.541	EF-hand domain-containing protein
A0A0P0UXB0	Os01g0110400	81282.3	40226.8	7179.9	acetyl-CoA acetyltransferase, putative
A0A979HK87	Os01g0249900	20197.3	14624.4	686.053	Os01g0249900 protein
A0A0P0VDT5	Os02g0110200	1579.87	7330.82	0	cytochrome P450, putative, expressed
A0A0P0VWW7	Os03g0288900	1041.72	1803.21	0	expressed protein
B9F7H7	Os03g0838900	305.588	1824.18	0	expressed protein
B9FMQ0	OsJ_17288	1775.53	2410.17	0	Sugar phosphate transporter domain-containing protein
Q0JEH7	Os04g0271700	1133.04	2756.99	0	Glycosyltransferase
Q0JHK6	Os01g0858000	21492.2	30588.3	0	Os01g0858000 protein
Q2QTM1	Os01g0348150	133.204	607.447	0	Transposon protein, putative, CACTA, En/Spm sub-class
Q5VNW5	Os01g0642000	620.045	1983.14	0	isoprenylcysteine alpha-carbonyl methylesterase ICMEL2, serine esterase
Q6ATB4	Os05g0161200	2256.76	2437.14	0	GTP diphosphokinase CRSH1, chloroplastic
Q8H046	Os03g0119700	602.352	1372.21	0	1,3-beta-glucan synthase
A0A0P0VGJ8	Os02g0221100	0	524.528	0	OsbHLH029
A0A0P0W3W6	Os03g0789900	2791.88	1067.35	0	Protein of unknown function DUF1618 domain containing protein
A0A0P0W785	Os04g0166400	643.395	1619.65	0	Os04g0166400 protein (Fragment)
A0A0P0WTD9	Os06g0169900	0	4285.19	0	Similar to GOS9 protein
A0A5S6R931	Os04g0423800	21182.6	14135.8	0	Peroxidase
A0A5S6RBN7	Os04g0604500	5094.61	3322.44	0	3 beta-hydroxysteroid- dehydrogenase/decarboxylase isoform 2
Q5SND2	Os06g0172200	0	648.269	0	Probable calcium-binding protein CML30
Q6H509	Os02g0174100	0	612.092	0	Squamosa promoter-binding-like protein 4, OsSPL4
Q852M2	Os03g0790700	2260.64	972.489	0	Probable aldehyde oxidase 3
